# Supplementary material for: Loss-of-function variants in the schizophrenia risk gene SETD1A alter neuronal network activity in human neurons through the cAMP/PKA pathway
Source: Cell Rep. Author manuscript; Available in PMC 2024 Apr 2. (PMC7615788; doi:10.1016/j.celrep.2022.110790)
Supplement: Data S1 [file EMS194774-supplement-Data_S1.xlsx]

## Sheet: Sheet1
external_gene_name	AnnoFinal	regulation
ABHD14A	promoter	Upregulated
ABHD3	promoter	Upregulated
ADCY2	enhancer	Upregulated
ADCY8	enhancer	Upregulated
ADD3	promoter	Downregulated
ADGRL2	promoter	Downregulated
ADIPOR1	promoter	Upregulated
ADNP	promoter	Downregulated
AFAP1	promoter	Downregulated
AJAP1	enhancer	Downregulated
AK5	promoter	Upregulated
ALDH7A1	promoter	Downregulated
AMPH	promoter	Upregulated
ANKEF1	promoter	Upregulated
ANKRD33B	enhancer	Upregulated
ANXA11	enhancer	Upregulated
ANXA2	enhancer	Upregulated
ANXA5	enhancer	Upregulated
APAF1	promoter	Downregulated
ARAP2	enhancer	Downregulated
ARHGAP24	enhancer	Upregulated
ARHGEF28	enhancer	Upregulated
ARID4A	promoter	Downregulated
ARL6IP6	enhancer	Downregulated
ASB13	enhancer	Upregulated
ASS1	promoter	Upregulated
ASTN2	enhancer	Upregulated
ASXL1	promoter	Downregulated
ASXL3	enhancer	Downregulated
ATAD2B	promoter	Downregulated
ATP1A3	promoter	Upregulated
ATP2B2	enhancer	Upregulated
ATP5MPL	promoter	Upregulated
ATP6V0A1	promoter	Upregulated
ATP6V1F	promoter	Upregulated
ATP9A	promoter	Downregulated
ATRN	promoter	Upregulated
AUP1	promoter	Upregulated
B4GAT1	promoter	Upregulated
BACE1	promoter	Upregulated
BACH2	promoter	Downregulated
BAHCC1	promoter	Downregulated
BBS10	promoter	Downregulated
BCL9	promoter	Downregulated
BLVRB	promoter	Upregulated
BMPER	enhancer	Downregulated
BNC2	enhancer	Downregulated
CACNA2D3	enhancer	Downregulated
CACNG8	promoter	Downregulated
CADPS	enhancer	Upregulated
CALD1	enhancer	Upregulated
CAMK4	enhancer	Downregulated
CAP2	promoter	Upregulated
CAPNS1	promoter	Upregulated
CBFA2T2	promoter	Downregulated
CBLN2	enhancer	Upregulated
CCDC3	enhancer	Upregulated
CCDC32	enhancer	Upregulated
CCDC65	promoter	Downregulated
CCDC86	promoter	Upregulated
CCND2	promoter	Upregulated
CDC25B	promoter	Upregulated
CDH8	enhancer	Upregulated
CDH9	enhancer	Upregulated
CDK12	promoter	Downregulated
CDK14	enhancer	Upregulated
CDK5R2	promoter	Upregulated
CDKN1A	promoter	Upregulated
CDKN1C	promoter	Upregulated
CDS2	promoter	Upregulated
CELF6	promoter	Downregulated
CEP290	enhancer	Downregulated
CEP85	promoter	Downregulated
CERK	enhancer	Upregulated
CETN3	promoter	Downregulated
CGREF1	promoter	Upregulated
CHD3	promoter	Downregulated
CHD6	promoter	Downregulated
CHGA	promoter	Upregulated
CHGB	promoter	Upregulated
CHRM3	enhancer	Downregulated
CHST11	promoter	Upregulated
CHST9	enhancer	Upregulated
CIT	enhancer	Downregulated
CLIC5	enhancer	Upregulated
CLSTN2	enhancer	Upregulated
CNBP	enhancer	Upregulated
CNIH3	enhancer	Upregulated
CNTN2	promoter	Upregulated
COBL	enhancer	Upregulated
COL24A1	enhancer	Downregulated
COL27A1	enhancer	Upregulated
COPS7A	promoter	Upregulated
COQ7	promoter	Downregulated
COX6A1	promoter	Upregulated
COX6C	promoter	Upregulated
COX8A	promoter	Upregulated
CPEB4	promoter	Downregulated
CPLX1	promoter	Upregulated
CPNE1	promoter	Downregulated
CREB3L1	promoter	Upregulated
CRH	enhancer	Upregulated
CSE1L	promoter	Downregulated
CSNK2A1	promoter	Upregulated
CSRP1	promoter	Upregulated
CST3	promoter	Upregulated
CSTB	promoter	Upregulated
CTSB	promoter	Upregulated
DACH1	enhancer	Upregulated
DBI	promoter	Upregulated
DCC	enhancer	Downregulated
DDRGK1	promoter	Upregulated
DDX27	promoter	Downregulated
DDX39B	promoter	Downregulated
DFFA	promoter	Upregulated
DGKG	promoter	Upregulated
DGKH	promoter	Upregulated
DIDO1	promoter	Downregulated
DIRAS2	enhancer	Upregulated
DKK3	enhancer	Upregulated
DLG2	promoter	Upregulated
DMAC1	promoter	Upregulated
DNASE2B	enhancer	Upregulated
DNMT3B	enhancer	Downregulated
DSTN	promoter	Upregulated
DTD1	promoter	Upregulated
DTNBP1	enhancer	Upregulated
DUSP26	enhancer	Upregulated
DUSP6	promoter	Downregulated
DYNC1I2	promoter	Downregulated
DYRK3	promoter	Downregulated
EEPD1	promoter	Upregulated
EGLN2	promoter	Downregulated
EIF4G2	promoter	Downregulated
ELMO1	promoter	Upregulated
ELMO2	promoter	Downregulated
ELMOD1	promoter	Upregulated
EMC10	promoter	Upregulated
EPB41L1	promoter	Downregulated
EPB41L3	enhancer	Upregulated
EPC2	promoter	Downregulated
EPHA5	enhancer	Upregulated
EPHA7	promoter	Downregulated
EYA1	enhancer	Downregulated
FABP3	promoter	Upregulated
FABP5	enhancer	Upregulated
FABP6	enhancer	Upregulated
FADS2	promoter	Downregulated
FAM174A	promoter	Upregulated
FAM20A	enhancer	Upregulated
FAM210B	promoter	Downregulated
FGD6	promoter	Downregulated
FHIT	enhancer	Upregulated
FIGN	enhancer	Downregulated
FILIP1	enhancer	Downregulated
FKBP1A	promoter	Upregulated
FKTN	promoter	Upregulated
FMNL3	enhancer	Downregulated
FNBP1L	enhancer	Downregulated
FNDC5	enhancer	Downregulated
FOSL2	promoter	Upregulated
FOXA2	enhancer	Upregulated
FOXG1	promoter	Upregulated
FOXO6	promoter	Upregulated
FRMD4A	promoter	Downregulated
FRMD7	enhancer	Upregulated
FSIP2	enhancer	Upregulated
FSTL4	enhancer	Downregulated
FUT9	enhancer	Upregulated
GALC	promoter	Downregulated
GALNT18	enhancer	Upregulated
GAS7	promoter	Upregulated
GFRA1	enhancer	Downregulated
GLT1D1	enhancer	Upregulated
GNG4	promoter	Upregulated
GOLT1A	enhancer	Upregulated
GOT1	promoter	Upregulated
GOT2	promoter	Upregulated
GPX3	enhancer	Upregulated
GRB14	enhancer	Upregulated
GRIK3	enhancer	Upregulated
GRIN2A	promoter	Upregulated
GRM3	promoter	Upregulated
GSK3A	promoter	Upregulated
H19	enhancer	Upregulated
H19	enhancer	Upregulated
HADHB	promoter	Upregulated
HDAC2	promoter	Downregulated
HEBP2	enhancer	Upregulated
HIP1	promoter	Downregulated
HMGCR	promoter	Downregulated
HSPA4L	promoter	Upregulated
IDH3B	promoter	Upregulated
IFT172	promoter	Downregulated
IFT52	promoter	Downregulated
IGF2BP3	enhancer	Downregulated
IGFBP2	enhancer	Upregulated
IGSF9	promoter	Downregulated
IL12RB2	enhancer	Upregulated
IL1RAPL1	enhancer	Downregulated
INA	enhancer	Downregulated
INPP1	promoter	Upregulated
IPO8	promoter	Downregulated
ISLR2	enhancer	Upregulated
ITCH	promoter	Downregulated
ITGAV	promoter	Upregulated
ITPA	promoter	Upregulated
ITPR2	enhancer	Downregulated
KAT6B	promoter	Downregulated
KAZN	enhancer	Upregulated
KCNB1	enhancer	Downregulated
KCND2	enhancer	Downregulated
KCNH5	enhancer	Upregulated
KCNJ5	enhancer	Downregulated
KCNK10	enhancer	Downregulated
KCNK9	enhancer	Downregulated
KCTD13	promoter	Upregulated
KDM5B	promoter	Downregulated
KIF3B	promoter	Downregulated
KIRREL3	enhancer	Upregulated
KLF10	promoter	Downregulated
KLF12	promoter	Downregulated
KLF7	promoter	Downregulated
KLF9	promoter	Upregulated
KLHL1	enhancer	Upregulated
KLHL14	enhancer	Upregulated
KMT2A	promoter	Downregulated
KRT8	enhancer	Upregulated
LAMTOR5	promoter	Upregulated
LATS1	promoter	Downregulated
LDHB	enhancer	Upregulated
LDLRAD4	enhancer	Downregulated
LDOC1	enhancer	Upregulated
LEF1	enhancer	Upregulated
LIMCH1	enhancer	Downregulated
LMNB1	promoter	Downregulated
LMO1	enhancer	Upregulated
LPAR1	enhancer	Downregulated
LRCH3	promoter	Downregulated
LRIG2	promoter	Downregulated
LRRC47	promoter	Upregulated
LRRC4C	promoter	Upregulated
LRTM2	promoter	Upregulated
LSM4	promoter	Upregulated
LZTS3	promoter	Upregulated
MACIR	promoter	Upregulated
MACROD2	promoter	Upregulated
MAGI1	promoter	Downregulated
MAML2	enhancer	Downregulated
MANSC1	enhancer	Upregulated
MAP3K5	enhancer	Downregulated
MAPK4	enhancer	Upregulated
MAPRE1	promoter	Downregulated
MARCHF3	promoter	Upregulated
MARCKS	promoter	Downregulated
MAVS	promoter	Upregulated
MBD5	promoter	Downregulated
MBP	enhancer	Upregulated
MBTD1	promoter	Downregulated
MECR	promoter	Upregulated
MEGF11	enhancer	Upregulated
MEX3A	promoter	Downregulated
MGAT4C	promoter	Downregulated
MGLL	enhancer	Upregulated
MGST2	promoter	Upregulated
MGST3	promoter	Upregulated
MIEN1	promoter	Upregulated
MIGA1	promoter	Upregulated
MKX	enhancer	Downregulated
MLF2	promoter	Upregulated
MLIP	promoter	Upregulated
MPC1	promoter	Upregulated
MRGBP	promoter	Downregulated
MRPL15	promoter	Upregulated
MRTFB	promoter	Downregulated
MTCL1	promoter	Upregulated
MTUS2	promoter	Downregulated
MYH15	enhancer	Upregulated
MYH8	enhancer	Upregulated
MYL3	promoter	Upregulated
MYLIP	promoter	Upregulated
MYO16	enhancer	Upregulated
N4BP2	promoter	Downregulated
NAA20	promoter	Upregulated
NAPB	promoter	Upregulated
NCALD	promoter	Upregulated
NCOA3	promoter	Downregulated
NDRG3	promoter	Downregulated
NDUFA4	promoter	Upregulated
NDUFAF5	enhancer	Upregulated
NDUFB9	promoter	Upregulated
NDUFS5	promoter	Upregulated
NEFH	promoter	Upregulated
NEGR1	enhancer	Downregulated
NENF	enhancer	Upregulated
NETO1	enhancer	Upregulated
NID1	enhancer	Upregulated
NIPAL3	promoter	Upregulated
NME1	promoter	Upregulated
NOL4L	enhancer	Downregulated
NOMO1	promoter	Upregulated
NOP56	promoter	Upregulated
NORAD	enhancer	Downregulated
NPTX2	enhancer	Upregulated
NR3C1	promoter	Upregulated
NR5A2	enhancer	Upregulated
NRDE2	promoter	Downregulated
NREP	enhancer	Downregulated
NRP1	enhancer	Upregulated
NRXN3	promoter	Upregulated
NSFL1C	promoter	Upregulated
NSMCE1	promoter	Upregulated
NUAK1	promoter	Downregulated
NUDT4	promoter	Upregulated
NUP160	promoter	Downregulated
ODAPH	enhancer	Upregulated
OLFM3	enhancer	Downregulated
OPN3	promoter	Upregulated
OSBPL2	promoter	Downregulated
OXCT1	enhancer	Upregulated
PANK2	promoter	Upregulated
PAPPA	enhancer	Upregulated
PARD6B	promoter	Downregulated
PARK7	promoter	Upregulated
PATJ	enhancer	Upregulated
PCDH17	promoter	Downregulated
PCDH7	enhancer	Downregulated
PCP4	enhancer	Upregulated
PDE1A	enhancer	Downregulated
PDE7A	enhancer	Downregulated
PDK3	promoter	Upregulated
PDZD2	promoter	Upregulated
PEAK1	promoter	Downregulated
PEBP1	promoter	Upregulated
PGAM1	promoter	Upregulated
PGAP4	enhancer	Upregulated
PGM2L1	promoter	Downregulated
PHACTR3	promoter	Downregulated
PHF20	promoter	Downregulated
PKP4	enhancer	Downregulated
PLAAT3	enhancer	Upregulated
PLBD2	promoter	Upregulated
PLCB1	promoter	Upregulated
PLCG1	promoter	Downregulated
PLEKHD1	enhancer	Upregulated
PLPPR1	enhancer	Upregulated
PLXNA2	enhancer	Downregulated
PMFBP1	enhancer	Upregulated
PNKD	promoter	Upregulated
PNPO	promoter	Upregulated
POFUT1	promoter	Downregulated
POLK	promoter	Downregulated
POLR2A	promoter	Upregulated
POSTN	enhancer	Upregulated
POU2F1	promoter	Downregulated
PPIB	promoter	Upregulated
PPP1R1A	promoter	Upregulated
PPTC7	enhancer	Upregulated
PRAF2	promoter	Upregulated
PRAG1	enhancer	Upregulated
PRELID3B	promoter	Downregulated
PRICKLE2	promoter	Downregulated
PRKG1	enhancer	Downregulated
PRMT8	promoter	Upregulated
PRNP	enhancer	Upregulated
PROX2	enhancer	Downregulated
PRPF6	promoter	Downregulated
PSMD8	promoter	Upregulated
PSMF1	promoter	Upregulated
PTHLH	enhancer	Upregulated
PTN	enhancer	Downregulated
PTP4A3	promoter	Upregulated
PTPN21	promoter	Downregulated
PTPRA	promoter	Upregulated
PTPRG	enhancer	Upregulated
QDPR	promoter	Upregulated
QPCT	enhancer	Upregulated
RAB15	enhancer	Upregulated
RAB30	promoter	Downregulated
RAE1	promoter	Downregulated
RAI14	enhancer	Downregulated
RALGAPB	promoter	Downregulated
RAMP1	enhancer	Upregulated
RAPGEF2	promoter	Downregulated
RARB	enhancer	Downregulated
RASGEF1B	promoter	Upregulated
RASGRF1	enhancer	Upregulated
RBBP9	promoter	Upregulated
RBCK1	promoter	Upregulated
RBFOX1	promoter	Downregulated
RBFOX2	promoter	Downregulated
RBM39	promoter	Downregulated
RBPMS	enhancer	Upregulated
REPS2	enhancer	Upregulated
RGS7BP	promoter	Upregulated
RGS8	enhancer	Upregulated
RHOQ	promoter	Upregulated
RIMBP2	promoter	Downregulated
RIN2	promoter	Upregulated
RNF130	promoter	Downregulated
RPRD1B	promoter	Downregulated
RPS19BP1	promoter	Upregulated
RPS6KA2	promoter	Upregulated
RRBP1	promoter	Upregulated
RUNX1	enhancer	Downregulated
RUNX1	enhancer	Downregulated
RUNX1T1	enhancer	Downregulated
RYR1	enhancer	Upregulated
S100A10	enhancer	Upregulated
SAMHD1	promoter	Downregulated
SBF2	promoter	Downregulated
SCG5	promoter	Upregulated
SEC11C	promoter	Upregulated
SEC23B	promoter	Upregulated
SEL1L3	enhancer	Upregulated
SEMA5B	enhancer	Upregulated
SERINC3	promoter	Downregulated
SERPINE2	enhancer	Downregulated
SETD7	enhancer	Upregulated
SFMBT2	enhancer	Downregulated
SGPP2	enhancer	Upregulated
SH3RF3	enhancer	Upregulated
SHISA4	promoter	Upregulated
SHISA6	enhancer	Downregulated
SHISA7	promoter	Downregulated
SHLD1	promoter	Upregulated
SHOX2	enhancer	Downregulated
SIAH3	promoter	Upregulated
SKIL	promoter	Downregulated
SLC11A2	promoter	Downregulated
SLC12A5	promoter	Downregulated
SLC20A1	promoter	Upregulated
SLC22A23	enhancer	Upregulated
SLC23A2	promoter	Upregulated
SLC24A3	enhancer	Upregulated
SLC24A4	enhancer	Downregulated
SLC25A4	promoter	Upregulated
SLC25A5	promoter	Upregulated
SLC2A1	promoter	Upregulated
SLC35F6	enhancer	Upregulated
SLC39A14	promoter	Upregulated
SLC7A1	promoter	Upregulated
SLC7A8	promoter	Upregulated
SLC9A1	enhancer	Upregulated
SLC9A8	promoter	Downregulated
SLC9A9	enhancer	Downregulated
SLIT2	enhancer	Upregulated
SLIT3	enhancer	Upregulated
SLITRK4	enhancer	Upregulated
SMARCC1	promoter	Downregulated
SMG7	promoter	Downregulated
SMIM26	promoter	Upregulated
SNAP25	promoter	Upregulated
SNCB	promoter	Upregulated
SNRPB2	promoter	Upregulated
SNU13	promoter	Upregulated
SOGA1	enhancer	Downregulated
SORBS2	enhancer	Downregulated
SORL1	promoter	Upregulated
SOX11	promoter	Downregulated
SPACA6	promoter	Downregulated
SPARC	enhancer	Upregulated
SPOCK1	enhancer	Downregulated
SPRYD3	promoter	Upregulated
SQLE	promoter	Downregulated
SRGAP1	enhancer	Downregulated
SRRM4	enhancer	Downregulated
SRSF6	promoter	Downregulated
SSTR1	enhancer	Upregulated
ST3GAL1	promoter	Upregulated
ST6GAL2	enhancer	Upregulated
STAC	enhancer	Upregulated
STAG1	promoter	Downregulated
STARD4	promoter	Downregulated
STAU1	promoter	Downregulated
STK35	promoter	Upregulated
STK4	promoter	Downregulated
STX16	promoter	Downregulated
SULT4A1	promoter	Upregulated
SUSD1	enhancer	Upregulated
SVIP	promoter	Downregulated
SYNDIG1	enhancer	Upregulated
SYT16	enhancer	Downregulated
SYT17	enhancer	Upregulated
SYT2	enhancer	Upregulated
TAFA1	enhancer	Downregulated
TAFA2	enhancer	Downregulated
TBC1D15	promoter	Downregulated
TBC1D20	promoter	Upregulated
TBC1D22B	promoter	Upregulated
TDG	promoter	Downregulated
TENM3	promoter	Downregulated
TIMM13	promoter	Upregulated
TLE4	promoter	Downregulated
TMC3	enhancer	Downregulated
TMED3	promoter	Upregulated
TMEM147	promoter	Upregulated
TMEM179	promoter	Upregulated
TMEM196	enhancer	Upregulated
TMEM200C	enhancer	Upregulated
TMEM230	promoter	Upregulated
TMEM38A	enhancer	Upregulated
TMOD1	enhancer	Upregulated
TNNT1	enhancer	Upregulated
TNR	enhancer	Upregulated
TNRC6C	promoter	Downregulated
TOGARAM1	enhancer	Downregulated
TOP1	promoter	Downregulated
TPI1	promoter	Upregulated
TRHDE	enhancer	Downregulated
TRIB2	promoter	Downregulated
TRMT13	promoter	Downregulated
TRMT9B	enhancer	Upregulated
TRNT1	promoter	Downregulated
TRPM3	enhancer	Upregulated
TRPV2	promoter	Upregulated
TSHZ1	enhancer	Downregulated
TSHZ2	enhancer	Downregulated
TSHZ3	enhancer	Downregulated
TTC29	enhancer	Upregulated
TUBB4A	promoter	Upregulated
TUNAR	enhancer	Upregulated
UBE2M	promoter	Upregulated
UBOX5	promoter	Upregulated
UCP2	promoter	Upregulated
UNC5D	enhancer	Downregulated
UPP1	enhancer	Upregulated
USP40	promoter	Downregulated
USP49	promoter	Downregulated
UVSSA	promoter	Downregulated
VAMP1	promoter	Upregulated
VAMP2	promoter	Upregulated
VAPB	promoter	Downregulated
VAV3	promoter	Downregulated
VDAC1	promoter	Upregulated
VEGFA	promoter	Upregulated
VGF	promoter	Upregulated
VWC2L	enhancer	Upregulated
XYLT1	promoter	Downregulated
YPEL1	promoter	Downregulated
ZBTB14	promoter	Downregulated
ZBTB44	promoter	Downregulated
ZBTB6	promoter	Downregulated
ZCCHC3	promoter	Upregulated
ZDHHC5	promoter	Upregulated
ZEB2	promoter	Downregulated
ZFHX4	enhancer	Downregulated
ZFP28	promoter	Downregulated
ZFP62	promoter	Downregulated
ZFP82	promoter	Downregulated
ZHX3	promoter	Downregulated
ZIC3	enhancer	Downregulated
ZMYND8	promoter	Downregulated
ZNFX1	promoter	Downregulated
ZPLD1	enhancer	Upregulated
ZSWIM1	promoter	Downregulated
