# Supplementary material for: Loss-of-function variants in the schizophrenia risk gene SETD1A alter neuronal network activity in human neurons through the cAMP/PKA pathway
Source: Cell Rep. Author manuscript; Available in PMC 2024 Apr 2. (PMC7615788; doi:10.1016/j.celrep.2022.110790)
Supplement: Data S2 [file EMS194774-supplement-Data_S2.xlsx]

## Sheet: Main Figure
FIGURE 1					FIGURE 2					FIGURE 4					FIGURE 5
1B-qPCR (T test)	CTR vs Clone1	*	0.0217		2A (Two-way ANOVA and Bonferroni correction)					4C (T test)					5D(One-way ANOVA and Bonferroni correction)	CTR vs CTR+FSK	*	0.0499
	CTR vs Clone2	**	0.0091		10 uM from soma	CTR vs CRISPR	ns	>0.9999		MFR	CTR vs CRISPR	ns	0.3959			CTR vs CRISPR	*	0.022
					30 uM from soma	CTR vs CRISPR	ns	>0.9999		MBR	CTR vs CRISPR	***	<0.0001
1C-WB (T test)	CTR vs Clone1	***	0.0003		50 uM from soma	CTR vs CRISPR	ns	>0.9999		BSR	CTR vs CRISPR	*	0.0388		5E (One-way ANOVA and Bonferroni correction)	CTR vs CTR+FSK	**	0.0037
	CTR vs Clone2	**	0.0026		70 uM from soma	CTR vs CRISPR	ns	>0.9999		NBR	CTR vs CRISPR	***	<0.0001			CTR vs CRISPR	*	0.02
					90 uM from soma	CTR vs CRISPR	ns	>0.9999		NBD	CTR vs CRISPR	*	0.0197			CTR+FSK vs CRISPR	ns	>0.9999
1G-MEA (Two-way ANOVA and Bonferroni correction)					110 uM from soma	CTR vs CRISPR	ns	>0.9999		INBI	CTR vs CRISPR	***	<0.0001
NBR DIV21	CTR vs CRISPR	***	0.0001		130 uM from soma	CTR vs CRISPR	ns	>0.9999
NBR DIV28	CTR vs CRISPR	***	0.0004		150 uM from soma	CTR vs CRISPR	ns	>0.9999		4E (Two-way ANOVA and Bonferroni correction)					5F (One-way ANOVA and Bonferroni correction)	CTR vs CTR+FSK	***	<0,0001
NBR DIV35	CTR vs CRISPR	***	<0,0001		170 uM from soma	CTR vs CRISPR	ns	>0.9999		10 uM from soma	CTR vs CRISPR	ns	>0.9999			CTR vs CRISPR	***	0.0002
NBR DIV42	CTR vs CRISPR	***	<0,0001		190 uM from soma	CTR vs CRISPR	ns	>0.9999		30 uM from soma	CTR vs CRISPR	***	<0.0001			CTR+FSK vs CRISPR	ns	0.1735
NBR DIV49	CTR vs CRISPR	***	<0,0001		210 uM from soma	CTR vs CRISPR	ns	>0.9999		50 uM from soma	CTR vs CRISPR	***	<0.0001
										70 uM from soma	CTR vs CRISPR	***	<0.0001
MFR DIV21	CTR vs CRISPR	**	0.0029		2B (Two-way ANOVA and Bonferroni correction)					90 uM from soma	CTR vs CRISPR	***	<0.0001
MFR DIV28	CTR vs CRISPR	ns	>0,9999		10 uM from soma	CTR vs CRISPR	ns	>0.9999		110 uM from soma	CTR vs CRISPR	***	<0.0001
MFR DIV35	CTR vs CRISPR	ns	>0,9999		30 uM from soma	CTR vs CRISPR	ns	>0.9999		130 uM from soma	CTR vs CRISPR	**	0.0039
MFR DIV42	CTR vs CRISPR	ns	0.4382		50 uM from soma	CTR vs CRISPR	ns	>0.9999		150 uM from soma	CTR vs CRISPR	ns	>0.9999
MFR DIV49	CTR vs CRISPR	ns	>0,9999		70 uM from soma	CTR vs CRISPR	ns	>0.9999		170 uM from soma	CTR vs CRISPR	ns	>0.9999		5I (One-way ANOVA and Bonferroni correction)	CTR vs CTR+FSK	***	0.0002
					90 uM from soma	CTR vs CRISPR	ns	0.5645		190 uM from soma	CTR vs CRISPR	ns	>0.9999			CTR vs CRISPR	***	<0.0001
NBD DIV21	CTR vs CRISPR	***	<0,0001		110 uM from soma	CTR vs CRISPR	ns	0.5476		210 uM from soma	CTR vs CRISPR	ns	>0.9999			CTR+FSK vs CRISPR	ns	>0.9999
NBD DIV28	CTR vs CRISPR	ns	0.2167		130 uM from soma	CTR vs CRISPR	ns	>0.9999
NBD DIV35	CTR vs CRISPR	***	0.0005		150 uM from soma	CTR vs CRISPR	ns	>0.9999							5K (One-way ANOVA and Bonferroni correction)	CTR vs CRISPR	***	<0.0001
NBD DIV42	CTR vs CRISPR	**	0.0028		170 uM from soma	CTR vs CRISPR	ns	>0.9999								CRISPR vs CRISPR+SQ	***	<0.0001
NBD DIV49	CTR vs CRISPR	***	<0,0001		190 uM from soma	CTR vs CRISPR	ns	>0.9999		4E (Two-way ANOVA and Bonferroni correction)
					210 uM from soma	CTR vs CRISPR	ns	>0.9999		10 uM from soma	CTR vs CRISPR	ns	0.4252		5M (One-way ANOVA and Bonferroni correction)	CTR vs CRISPR	***	0.0005
BSR DIV21	CTR vs CRISPR	***	<0,0001							30 uM from soma	CTR vs CRISPR	***	<0,0001			CRISPR vs CRISPR+H89	*	0.0307
BSR DIV28	CTR vs CRISPR	***	<0,0001		2C (Two-way ANOVA and Bonferroni correction)					50 uM from soma	CTR vs CRISPR	***	<0,0001			CRISPR vs CRISPR+KT	**	0.0011
BSR DIV35	CTR vs CRISPR	***	<0,0001		10 uM from soma	CTR vs CRISPR	ns	>0.9999		70 uM from soma	CTR vs CRISPR	***	<0,0001
BSR DIV42	CTR vs CRISPR	ns	0.0766		30 uM from soma	CTR vs CRISPR	ns	>0.9999		90 uM from soma	CTR vs CRISPR	***	<0,0001
BSR DIV49	CTR vs CRISPR	**	0.0024		50 uM from soma	CTR vs CRISPR	***	0.0007		110 uM from soma	CTR vs CRISPR	**	0.0017
					70 uM from soma	CTR vs CRISPR	***	<0.0001		130 uM from soma	CTR vs CRISPR	ns	0.1587
1H-sEPSC					90 uM from soma	CTR vs CRISPR	***	<0.0001		150 uM from soma	CTR vs CRISPR	ns	>0,9999
Glu frequency (T test)	CTR vs CRISPR	ns	0.2238		110 uM from soma	CTR vs CRISPR	***	<0.0001		170 uM from soma	CTR vs CRISPR	ns	>0,9999
Glu amplitude (T test)	CTR vs CRISPR	ns	0.4249		130 uM from soma	CTR vs CRISPR	***	<0.0001		190 uM from soma	CTR vs CRISPR	ns	>0,9999
Glu culmulative probability frequency (KS test)	CTR vs CRISPR	ns	0.09		150 uM from soma	CTR vs CRISPR	***	<0.0001		210 uM from soma	CTR vs CRISPR	ns	>0,9999
Glu culmulative probability amplitude (KS test)	CTR vs CRISPR	ns	0.333		170 uM from soma	CTR vs CRISPR	***	<0.0001
GABA frequency (T test)	CTR vs CRISPR	ns	0.4689		190 uM from soma	CTR vs CRISPR	**	0.0096
GABA amplitude (T test)	CTR vs CRISPR	ns	0.5603		210 uM from soma	CTR vs CRISPR	ns	0.505
GABA culmulative probability frequency (KS test)	CTR vs CRISPR	ns	0.797
GABA culmulative probability amplitude (KS test)	CTR vs CRISPR	ns	0.9998		2D (Two-way ANOVA and Bonferroni correction)
					10 uM from soma	CTR vs CRISPR	ns	>0.9999
1I-sEPSC burst					30 uM from soma	CTR vs CRISPR	***	<0.0001		4F (T test)
Glu sEPSC burst rate (T test)	CTR vs CRISPR	**	0.0098		50 uM from soma	CTR vs CRISPR	***	<0.0001		Soma size	CTR vs CRISPR	***	<0.0001
Glu sEPSC burst rate (T test)	CTR vs CRISPR	**	0.0092		70 uM from soma	CTR vs CRISPR	***	<0.0001		# primary dendrites	CTR vs CRISPR	***	<0.0001
					90 uM from soma	CTR vs CRISPR	***	<0.0001		Dendritic length	CTR vs CRISPR	**	0.0029
1j-mEPSC					110 uM from soma	CTR vs CRISPR	***	<0.0001		# ends	CTR vs CRISPR	***	<0.0001
Glu frequency (T test)	CTR vs CRISPR	ns	0.2837		130 uM from soma	CTR vs CRISPR	***	0.0005
Glu amplitude (T test)	CTR vs CRISPR	ns	0.1261		150 uM from soma	CTR vs CRISPR	*	0.0224		4H-sEPSC
Glu culmulative probability frequency (KS test)	CTR vs CRISPR	****	2e-08		170 uM from soma	CTR vs CRISPR	ns	0.9215		sEPSC frequency (T test)	CTR vs CRISPR	*	0.0359
Glu culmulative probability amplitude (KS test)	CTR vs CRISPR	****	1.17e-07		190 uM from soma	CTR vs CRISPR	ns	>0.9999		sEPSC culmulative probability frequency (KS test)	CTR vs CRISPR	***	1e-15
GABA frequency (T test)	CTR vs CRISPR	*	0.0211		210 uM from soma	CTR vs CRISPR	ns	>0.9999
GABA amplitude (T test)	CTR vs CRISPR	ns	0.2396							4I-sEPSC
GABA culmulative probability frequency (KS test)	CTR vs CRISPR	****	1.09e-08		2E (T test)					sEPSC amplitude (T test)	CTR vs CRISPR	ns	0.8487
GABA culmulative probability amplitude (KS test)	CTR vs CRISPR	****	1e-13		Dendritic length	CTR vs CRISPR	***	<0.0001		sEPSC culmulative probability amplitude (KS test)	CTR vs CRISPR	ns	0.9972
					Soma size	CTR vs CRISPR	***	<0.0001
					# primary dendrites	CTR vs CRISPR	***	0.0002		4K-sEPSC burst rate (T test)	CTR vs CRISPR	***	0.0005
					# ends	CTR vs CRISPR	**	0.0022
					2F (T test)
					Dendritic length	CTR vs CRISPR	***	<0.0001
					Soma size	CTR vs CRISPR	***	<0.0001
					# primary dendrites	CTR vs CRISPR	***	<0.0001
					# ends	CTR vs CRISPR	***	<0.0001
					2D (One-way ANOVA and Bonferroni correction)
					Synapsin & Homer DIV21	CTR vs CRISPR	ns	>0.9999
					Synapsin & Homer DIV49	CTR vs CRISPR	ns	>0.9999
					VGAT & Gephrin DIV21	CTR vs CRISPR	ns	>0.9999
					VGAT & Gephrin DIV49	CTR vs CRISPR	ns	>0.9999

## Sheet: Supple Figures
Supplementary FIGURE 1					Supplementary FIGURE 2					Supplementary FIGURE 2					Supplementary FIGURE 2						Supplementary FIGURE 3						Supplementary FIGURE 4					Supplementary FIGURE 5					Supplementary FIGURE 5						Supplementary FIGURE 6					Supplementary FIGURE 7
S1F (T test)					S2A (T test)	CTR vs CRISPR	ns	>0.999999		S2G (T test)	CTR vs CRISPR	***	<0.0001		S2I(T test)						S3A (T test)						S4F (One-way ANOVA and Bonferroni correction)					S5D (Two-way ANOVA and Bonferroni correction)					S5A (T test)						S6B (One-way ANOVA and Bonferroni correction)	CTR vs CTR+FSK 200nM	*	0.0455		S7B (One-way ANOVA and Bonferroni correction)
CTR vs CRISPR	***	<0.0001													CTR vs CRISPR	***	0.0007				DIV21	RMP	CTR vs CRISPR	ns	0.0809							10 uM from soma	CTR vs CRISPR	ns	>0.9999		DIV21	RMP	CTR vs CRISPR	ns	0.4832			CTR vs CTR+FSK 400 nM	**	0.008		MBR	CTR vs CRISPR
					S2C (T test)																	Resistance	CTR vs CRISPR	ns	0.1895		Synapsin & Homer	Glu CTR vs CRISPR	ns	>0.9999		30 uM from soma	CTR vs CRISPR	ns	>0.9999			Resistance	CTR vs CRISPR	ns	0.0959			CTR vs CTR+FSK 1 uM	***	0.0009			CRISPR vs CRISPR+SQ
					NBD	CTR vs CRISPR	ns	0.2016							S2K(T test)							Capacitance	CTR vs CRISPR	ns	0.0996			GABA CTR vs CRISPR	ns	>0.9999		50 uM from soma	CTR vs CRISPR	ns	0.7678			Capacitance	CTR vs CRISPR	***	0.009
					MFR	CTR vs CRISPR	ns	0.8303							CTR vs CRISPR	*	0.0215					Rheobase	CTR vs CRISPR	ns	0.3762							70 uM from soma	CTR vs CRISPR	ns	>0.9999			Rheobase	CTR vs CRISPR	ns	0.2879		S6C (One-way ANOVA and Bonferroni correction)					MBD	CTR vs CRISPR
					NBR	CTR vs CRISPR	ns	0.418														Adapation rate	CTR vs CRISPR	ns	0.1311		VAGT & Gephyrin	Glu CTR vs CRISPR	ns	>0.9999		90 uM from soma	CTR vs CRISPR	ns	>0.9999			Adaption	CTR vs CRISPR	ns	0.5528		NBR	CTR vs CRISPR	***	0.0002			CRISPR vs CRISPR+SQ
																						Half time	CTR vs CRISPR	ns	0.1006			GABA CTR vs CRISPR	ns	>0.9999		110 uM from soma	CTR vs CRISPR	ns	>0.9999			Half time	CTR vs CRISPR	ns	0.8492			CTR vs CTR+FSK	***	<0.0001
					S2C (Two-way ANOVA and Bonferroni correction)										S2N(T test)							AHP time	CTR vs CRISPR	ns	0.8161							130 uM from soma	CTR vs CRISPR	ns	>0.9999			AHP time	CTR vs CRISPR	ns	0.3009			CRISPR vs CTR +FSK	ns	>0.9999		IBI	CTR vs CRISPR
															WT vs. HET	**	0.0079										4A (Two-way ANOVA and Bonferroni correction)	ends excitatory				150 uM from soma	CTR vs CRISPR	ns	>0.9999		S5B (T test)												CRISPR vs CRISPR+SQ
					PRS DIV21	CTR vs CRISPR	***	1.3e-05							WT vs. HET_H89	ns	>0,9999				DIV49	RMP	CTR vs CRISPR	ns	0.7583		10 uM from soma	CTR vs CRISPR	ns	>0,9999		170 uM from soma	CTR vs CRISPR	ns	>0.9999		DIV49	RMP	CTR vs CRISPR	ns	0.4166		MBD	CTR vs CRISPR	***	0.0001
					PRS DIV28	CTR vs CRISPR	ns	>0.999999							HET vs. HET H89	*	0.0157					Resistance	CTR vs CRISPR	ns	0.2412		30 uM from soma	CTR vs CRISPR	ns	>0,9999		190 uM from soma	CTR vs CRISPR	ns	>0.9999			Resistance	CTR vs CRISPR	ns	0.9857			CTR vs CTR+FSK	ns	0.1722		BSR	CTR vs CRISPR
					PRS DIV35	CTR vs CRISPR	*	0.047087														Capacitance	CTR vs CRISPR	ns	0.2167		50 uM from soma	CTR vs CRISPR	ns	0.3431		210 uM from soma	CTR vs CRISPR	ns	>0.9999			Capacitance	CTR vs CRISPR	*	0.0219			CRISPR vs CTR +FSK	ns	0.0621			CRISPR vs CRISPR+SQ
					PRS DIV42	CTR vs CRISPR	ns	>0.999999							S2L(T test)							Rheobase	CTR vs CRISPR	ns	0.0851		70 uM from soma	CTR vs CRISPR	ns	0.7159								Rheobase	CTR vs CRISPR	ns	0.2153
					PRS DIV49	CTR vs CRISPR	ns	>0.999999							CTR vs CRISPR	ns	0.0539					Adapation rate	CTR vs CRISPR	ns	0.4174		90 uM from soma	CTR vs CRISPR	ns	0.5005		S5E (T test)						Adaption	CTR vs CRISPR	ns	0.3869		IBI	CTR vs CRISPR	***	<0.0001		NBD	CTR vs CRISPR
																						Half time	CTR vs CRISPR	ns	0.2583		110 uM from soma	CTR vs CRISPR	ns	>0,9999		Soma size	CTR vs CRISPR	ns	0.2314			Half time	CTR vs CRISPR	*	0.0113			CTR vs CTR+FSK	***	<0.0001			CRISPR vs CRISPR+SQ
					MBR DIV21	CTR vs CRISPR	***	1.72105e-07														AHP time	CTR vs CRISPR	ns	0.0688		130 uM from soma	CTR vs CRISPR	ns	>0,9999		# primary dendrites	CTR vs CRISPR	ns	>0.05			AHP time	CTR vs CRISPR	ns	0.1415			CRISPR vs CTR +FSK	ns	0.4211
					MBR DIV28	CTR vs CRISPR	***	2e-06																			150 uM from soma	CTR vs CRISPR	ns	>0,9999		# nodes	CTR vs CRISPR	***	<0.0001													NIBI	CTR vs CRISPR
					MBR DIV35	CTR vs CRISPR	***	6e-06													S3B(T test)						170 uM from soma	CTR vs CRISPR	ns	>0,9999		# ends	CTR vs CRISPR	*	0.0121								BSR	CTR vs CRISPR	***	0.0017			CRISPR vs CRISPR+SQ
					MBR DIV42	CTR vs CRISPR	***	7.8147e-10													DIV21	RMP	CTR vs CRISPR	ns	0.3535		190 uM from soma	CTR vs CRISPR	ns	>0,9999		Total Dendritic length	CTR vs CRISPR	ns	>0.05									CTR vs CTR+FSK	ns	0.1489
					MBR DIV49	CTR vs CRISPR	***	1.97241e-10														Resistance	CTR vs CRISPR	ns	0.3485		210 uM from soma	CTR vs CRISPR	ns	>0,9999		Mean dendritic length	CTR vs CRISPR	ns	>0.05									CRISPR vs CTR +FSK	ns	0.4693
																						Capacitance	CTR vs CRISPR	ns	0.9062							Covered surface	CTR vs CRISPR	ns	0.1279													S7D (One-way ANOVA and Bonferroni correction)	CRISPR vs CRISPR+H89 2uM
					MBD DIV21	CTR vs CRISPR	***	7.9425e-14														Rheobase	CTR vs CRISPR	ns	0.9399		4B (Two-way ANOVA and Bonferroni correction)	ends inhibitory															NBD	CTR vs CRISPR	***	0.0011			CRISPR vs CRISPR+H89 4uM
					MBD DIV28	CTR vs CRISPR	ns	0.202099														Adapation rate	CTR vs CRISPR	ns	0.9517		10 uM from soma	CTR vs CRISPR	ns	>0,9999		S5F (One-way ANOVA and Bonferroni correction)												CTR vs CTR+FSK	ns	0.3675			CRISPR vs CRISPR+H89 5uM
					MBD DIV35	CTR vs CRISPR	***	0.000322														Half time	CTR vs CRISPR	ns	0.5035		30 uM from soma	CTR vs CRISPR	ns	>0,9999		DIV21	CTR vs CRISPR	ns	0.9971									CRISPR vs CTR +FSK	ns	0.1121
					MBD DIV42	CTR vs CRISPR	*	0.030147														AHP time	CTR vs CRISPR	ns	0.9647		50 uM from soma	CTR vs CRISPR	ns	>0,9999		DIV49	CTR vs CRISPR	ns	0.0921
					MBD DIV49	CTR vs CRISPR	***	3.79439e-07																			70 uM from soma	CTR vs CRISPR	ns	0.5236													NIBI	CTR vs CRISPR	***	<0.0001		S7E (One-way ANOVA and Bonferroni correction)
																					DIV49	RMP	CTR vs CRISPR	ns	0.0592		90 uM from soma	CTR vs CRISPR	ns	>0,9999														CTR vs CTR+FSK	***	<0.0001		MBR	CTR vs CRISPR
					NIBI DIV21	CTR vs CRISPR	***	0.000612														Resistance	CTR vs CRISPR	ns	0.6307		110 uM from soma	CTR vs CRISPR	ns	>0,9999														CRISPR vs CTR +FSK	ns	0.3577			CRISPR vs CRISPR+H89
					NIBI DIV28	CTR vs CRISPR	***	8.2e-05														Capacitance	CTR vs CRISPR	ns	0.0592		130 uM from soma	CTR vs CRISPR	ns	>0,9999																			CRISPR vs CRISPR+KT
					NIBI DIV35	CTR vs CRISPR	***	2.34999e-17														Rheobase	CTR vs CRISPR	ns	0.819		150 uM from soma	CTR vs CRISPR	ns	>0,9999
					NIBI DIV42	CTR vs CRISPR	***	3.98401e-30														Adapation rate	CTR vs CRISPR	**	0.005		170 uM from soma	CTR vs CRISPR	ns	>0,9999																		MBD	CTR vs CRISPR
					NIBI DIV49	CTR vs CRISPR	***	4.30982e-20														Half time	CTR vs CRISPR	ns	0.1927		190 uM from soma	CTR vs CRISPR	ns	>0,9999
																						AHP time	CTR vs CRISPR	ns	0.3715		210 uM from soma	CTR vs CRISPR	ns	>0,9999																		IBI	CTR vs CRISPR
																																																	CRISPR vs CRISPR+H89
																																																	CRISPR vs CRISPR+KT
																											6B (Two-way ANOVA and Bonferroni correction)	Intersection inhibitory
																											10 uM from soma	CTR vs CRISPR	ns	0.2272																		BSR	CTR vs CRISPR
																											30 uM from soma	CTR vs CRISPR	ns	>0,9999																			CRISPR vs CRISPR+H89
																											50 uM from soma	CTR vs CRISPR	ns	>0,9999																			CRISPR vs CRISPR+KT
																											70 uM from soma	CTR vs CRISPR	ns	>0,9999
																											90 uM from soma	CTR vs CRISPR	ns	>0,9999																		NBD	CTR vs CRISPR
																											110 uM from soma	CTR vs CRISPR	ns	0.8015
																											130 uM from soma	CTR vs CRISPR	ns	>0,9999																		NIBI	CTR vs CRISPR
																											150 uM from soma	CTR vs CRISPR	ns	>0,9999																			CRISPR vs CRISPR+H89
																											170 uM from soma	CTR vs CRISPR	ns	>0,9999																			CRISPR vs CRISPR+KT
																											190 uM from soma	CTR vs CRISPR	ns	>0,9999
																											210 uM from soma	CTR vs CRISPR	ns	>0,9999
																											4A (Two-way ANOVA and Bonferroni correction)	Intersection excitatory
																											10 uM from soma	CTR vs CRISPR	ns	>0,9999
																											30 uM from soma	CTR vs CRISPR	ns	>0,9999
																											50 uM from soma	CTR vs CRISPR	ns	>0,9999
																											70 uM from soma	CTR vs CRISPR	ns	>0,9999
																											90 uM from soma	CTR vs CRISPR	ns	>0,9999
																											110 uM from soma	CTR vs CRISPR	ns	>0,9999
																											130 uM from soma	CTR vs CRISPR	ns	0.4906
																											150 uM from soma	CTR vs CRISPR	ns	>0,9999
																											170 uM from soma	CTR vs CRISPR	ns	>0,9999
																											190 uM from soma	CTR vs CRISPR	ns	>0,9999
																											210 uM from soma	CTR vs CRISPR	ns	>0,9999
																											4D (Two-way ANOVA and Bonferroni correction)	Intersection inhibitory
																											10 uM from soma	CTR vs CRISPR	ns	>0,9999
																											30 uM from soma	CTR vs CRISPR	***	<0,0001
																											50 uM from soma	CTR vs CRISPR	***	<0,0001
																											70 uM from soma	CTR vs CRISPR	***	<0,0001
																											90 uM from soma	CTR vs CRISPR	***	<0,0001
																											110 uM from soma	CTR vs CRISPR	*	0.0303
																											130 uM from soma	CTR vs CRISPR	ns	>0,9999
																											150 uM from soma	CTR vs CRISPR	ns	>0,9999
																											170 uM from soma	CTR vs CRISPR	ns	>0,9999
																											190 uM from soma	CTR vs CRISPR	ns	>0,9999
																											210 uM from soma	CTR vs CRISPR	ns	>0,9999
																											4C (Two-way ANOVA and Bonferroni correction)	Intersection excitatory
																											10 uM from soma	CTR vs CRISPR	**	0.0015
																											30 uM from soma	CTR vs CRISPR	ns	>0,9999
																											50 uM from soma	CTR vs CRISPR	ns	0.1065
																											70 uM from soma	CTR vs CRISPR	***	0.0003
																											90 uM from soma	CTR vs CRISPR	***	<0,0001
																											110 uM from soma	CTR vs CRISPR	*	0.0266
																											130 uM from soma	CTR vs CRISPR	**	0.0067
																											150 uM from soma	CTR vs CRISPR	ns	0.0988
																											170 uM from soma	CTR vs CRISPR	ns	0.1186
																											190 uM from soma	CTR vs CRISPR	ns	>0,9999
																											210 uM from soma	CTR vs CRISPR	ns	>0,9999
																											4C (Two-way ANOVA and Bonferroni correction)	ends excitatory
																											10 uM from soma	CTR vs CRISPR	ns	>0,9999
																											30 uM from soma	CTR vs CRISPR	ns	>0,9999
																											50 uM from soma	CTR vs CRISPR	ns	>0,9999
																											70 uM from soma	CTR vs CRISPR	ns	>0,9999
																											90 uM from soma	CTR vs CRISPR	ns	>0,9999
																											110 uM from soma	CTR vs CRISPR	ns	>0,9999
																											130 uM from soma	CTR vs CRISPR	ns	>0,9999
																											150 uM from soma	CTR vs CRISPR	ns	0.1555
																											170 uM from soma	CTR vs CRISPR	ns	>0,9999
																											190 uM from soma	CTR vs CRISPR	ns	>0,9999
																											210 uM from soma	CTR vs CRISPR	ns	0.135
																											4D (Two-way ANOVA and Bonferroni correction)	ends inhibitory
																											10 uM from soma	CTR vs CRISPR	ns	>0,9999
																											30 uM from soma	CTR vs CRISPR	ns	>0,9999
																											50 uM from soma	CTR vs CRISPR	***	<0,0001
																											70 uM from soma	CTR vs CRISPR	**	0.0032
																											90 uM from soma	CTR vs CRISPR	***	<0,0001
																											110 uM from soma	CTR vs CRISPR	***	<0,0001
																											130 uM from soma	CTR vs CRISPR	**	0.0053
																											150 uM from soma	CTR vs CRISPR	ns	>0,9999
																											170 uM from soma	CTR vs CRISPR	ns	>0,9999
																											190 uM from soma	CTR vs CRISPR	ns	>0,9999
																											210 uM from soma	CTR vs CRISPR	ns	>0,9999
[truncated: 5 more columns]

## Sheet: Figure 1
Figure 1b				Figure 1C						Figure1G
1	0.65	0.53		1	0.247047	0.663175				NBR
1	0.55	0.64		1	0.292973	0.535944			control	DIV21	2.3	2.5	3.5	1.9	4.5	2	3.2	3.8		1.6	1.8	1.6	1.1	1.1	0.9	1.5	0.9		1.5	1.1	1.2	1.7	1.5	1.1	1.3	2.5		3.2	3.5	3.5	3.9	5.7	6.1	4.3	5.6	7.2		1.4	1.3
1	0.46	0.22		1	0.467994	0.46563				DIV28	2.8	2.5	2.4	1.7	2.5	2.7	1.7	2.6		0.9	2.1	0	1	1.3	1.1	1.9	1.6		2.3	1.7	2	1.9	2.5	1.8	3.3	4.2		4.3	3.5	3.1	3.9	2.5	0	3.1	3	1.9		1.2	2.1
										DIV35	5.9	5.3	4	4.4	4.2	4.5	4.1	3.6		6	3.1	2.9	2.7	3.4	2.4	4.5	2.5		4.1	4.3	3.4	3.5	3.9	3.5	3.9	4.8		5.3	4.8	4.3	5	4.7	2.8	4.2	4.3	2.6		4	2.9
										DIV42	5.9	6.2	5.1	5.9	6.1	5.6	6.7	4.2		4.2	5.2	4.9	4.7	5.8	4.1	4.6	4.2		5.9	5.5	5.3	5.4	5.5	5.8	5.1	5		5	5.3	3.7	4.5	4.8	4	4.1	4.9	3.4		6.2	6.5
										DIV49	5.3	6	4.6	5.4	4.7	4.8	4.3	4.5		7.7	5.3	6.6	6.9	6.3	4.9	4.7	3.7		5.2	6.4	7	6.4	6	7.1	4.2	7.2		6.7	2.4	7.1	6.5	6.2	7.4	5.4	5.3	5.1		5.3	6.8
									CRI	DIV21	2.2	3.2	1.9	5.3	4.8	3	2.9	3.3	2.1	2.4	4	2	2.9	3.3	4	0		4.7	6	3.2	5.6	8.5	4.3	5.2	8.6	4.3	3.7	3.3	5.7	4.8	4.9	2.6	6.9		3.9	3.8	3.1	2.4	2.2
										DIV28	2.9	4.5	2.1	3.2	5.4	3.8	4.1	6.6	4	3.8	4	3.5	3.3	2.3	2.9	3.2		2.7	4.1	3.3	1.9	7.9	1.3	1.8	3.6	3	8.2	2.9	4.6	2.6	3.4	2.5	4.1		5.7	5	4.1	5.1	5.3
										DIV35	4.3	3.3	5.7	3.2	9.1	6.6	13.9	11.1	7.9	7.4	9.1	7	9	6.3	8.7	10.6		5.2	6.8	8.9	5.2	10	5.6	4.9	8	6.9	8.9	5.4	5.3	9	7	5	8.2		9.8	8.6	6.7	6.1	7
										DIV42	12.8	8.6	11.9	11.2	7.8	7.4	10	15.9	9.3	8.4	12.4	8.3	9.9	14.6	8	9.4		9.6	31.5	12.2	12	14.1	12	12	16.9	11	15.2	10.9	14.8	10.1	12.7	8.4	10.8		11.4	11.8	11.6	8.9	13.4
										DIV49	13.6	10.1	11.7	12	6.9	9.9	12.7	9.4	9.8	6.6	11.3	10.8	9.9	7	9.6	6.1		9.4	15.4	13.7	10	20.8	11.5	25	14.6	13.7	15.9	12.7	10.8	16.1	10.4	13.1	9.6		6.6	10.3	9.7	8	11.3
										Figure1G
										MFR
									control	DIV21	12.1524	12.7087	14.9551	8.50967	20.5439	11.0813	16.4675	16.0779		2.4355	11.7201	13.1649	9.38258	6.26767	8.30642	8.34733	9.35642		11.3294	10.8528	11.5352	12.1527	14.3914	9.79725	9.76442	10.145									14.1242	17.9025	18.356	2.02158	17.4498
										DIV28	8.5115	7.56958	7.099	8.77492	7.21958	8.64225	5.0765	7.64125		1.12558	7.08442	1.26133	4.39933	1.18267	4.00517	3.42883	4.93467		11.3343	8.28225	8.18325	9.62725	11.2556	6.97883	16.1823	10.8137									10.6952	14.5061	15.8129	12.6227	5.91025
										DIV35	14.5161	17.1134	9.90825	11.9115	11.8562	1.571	14.8875	7.93233		16.2816	9.13508	8.00492	6.00483	5.97842	5.88542	8.93908	8.65517		12.0353	4.76067	8.40967	13.4992	4.34458	9.79675	6.70642	9.069									4.63858	18.2293	16.3568	19.4811	19.4396
										DIV42	16.4099	19.4135	14.9957	18.7329	19.0359	14.6769	11.3098	10.2477		10.7389	15.5968	14.3396	12.7249	4.59658	11.7474	10.1563	14.1691		20.0662	16.4746	14.6992	16.9396	15.7058	8.11042	16.0991	7.22108									2.10933	18.2168	21.9449	1.73708	17.0618
										DIV49	11.9479	14.5222	5.48592	9.45717	10.8858	11.8145	10.4272	11.2589		18.3738	13.3485	17.5368	5.4825	13.3332	12.9725	9.42942	10.4025		13.5273	15.6473	14.6022	1.94867	13.2966	16.4859	10.6115	12.7563									19.0506	36.9982	23.7024	24.1809	21.6413
									CRI	DIV21	1.486	16.811	0.842583	8.67625	19.4277	21.9767	15.1828	16.5255	12.15	12.2553	4.11592	10.5679	3.34842	15.2312	1.74292	1.38733		6.84217	6.62742	2.95975	5.60658	3.67358	4.47125	6.18492	11.6858	2.8985	3.353	4.32017	4.73867	7.49492	4.13617	2.98608	4.61167		2.47792	17.9599	16.9349	14.2488	1.81292
										DIV28	15.5305	17.6056	5.05983	11.2869	11.6921	7.85858	4.27408	6.55683	5.92892	11.8846	3.934	6.86892	13.1694	5.49008	8.67658	7.956		2.24967	2.367	2.47625	2.84892	2.30875	1.7045	1.74125	1.66633	2.16833	2.57258	2.77383	1.92483	2.96658	3.66433	1.84008	5.21183		20.2939	16.8207	3.75025	18.3904	1.87717
										DIV35	19.5855	11.3301	2.47808	8.8535	18.8207	26.046	7.0905	31.3863	6.86908	21.5437	14.315	20.7367	28.8306	22.4171	8.563	35.4708		0.921417	1.90533	3.00883	2.23408	1.76667	3.62192	2.40067	2.66617	2.15775	5.34833	3.61533	1.63433	7.77367	6.29233	0.8155	9.29767		25.5892	24.5358	18.0452	17.0338	3.45708
										DIV42	32.4017	27.1988	20.9864	22.9282	21.8472	26.1467	31.2738	35.2358	27.6751	25.3624	11.5838	20.705	28.0865	8.27792	1.865	12.1848		11.1093	16.6367	10.8235	11.2818	10.6599	12.0247	11.3102	14.0828	14.6083	11.1842	11.8596	16.3178	12.4803	3.641	11.6717	16.1179		22.8225	25.7526	24.8959	18.3055	9.13058
										DIV49	22.7292	24.6254	18.7395	9.06683	16.2715	21.0233	4.554	21.1951	23.091	15.0779	24.4548	7.808	20.5438	18.3746	6.93242	16.3519		10.9417	6.3205	4.53867	9.36767	13.2238	12.2761	10.4823	11.1285	6.98517	12.825	5.13308	13.257	17.9572	13.9335	12.9334	13.2146		10.9235	17.2821	14.3437	16.3099	7.54342
										Figure1G
										NBD
									control	DIV21	1683.93	1660.06	1722.91	1627.27	1636.3	1710.41	1797.69	1437.67		1880.19	2081.84	2365.03	2796.73	2191.38	2771.96	2341.35	3098.37		2176.34	2645.62	2744.91	2370.41	2962.49	2731.93	1876.64	1639.88			2052.12	2173.57	2136.97	1240.77	2024.48	1894.83	2064.93	1989.28	1599.62		2151.77
										DIV28	782.825	824.912	855.671	3314.85	741.968	874.415	705.865	797.169		372.444	926.571		957.26	261.377	1031.02	760.753	829.562		1396.77	1579.61	1286.09	1566.03	1321.5	1069.73	1591.81	937.329			1298.89	2030.75	2210.24	1488.88	1363.26		1312.13	1098.52	676.057		943.742
										DIV35	704.495	1008.17	751.325	782.905	747.121	478.878	956.488	583.408		877.09	773.19	760.407	697.793	665.394	700.396	848.562	1035.1		823.441	705.309	756.771	1218.25	646.659	814.529	647.6	710.731			745.909	1517.49	1278.63	1561.35	1479.27	1498.92	791.088	1635.89	1103.69		1399.7
										DIV42	764.62	899.252	856.349	895.308	809.144	758.002	729.366	694.574		812.569	840.8	800.457	789.721	564.053	815.32	813.335	1078.84		902.144	813.449	871.823	880.319	895.722	662.091	924.19	546.4			551.914	1229.42	1338.42	540.298	1324.18	919.9	689.054	744.443	723.171		1340.33
										DIV49	615.364	747.837	494.689	560.924	621.989	671.837	673.209	636.829		736.918	669.404	729.203	515.225	668.065	707.004	652.798	884.108		670.385	662.562	652.401	490.523	732.955	670.252	716.314	615.55			1346.26	2134.45	1044.21	1096.7	1191.32	930.87	931.22	1117.4	986.769		1035.26
									CRI	DIV21	1030.19	2715.43	869.474	1201.24	1450.4	2807.86	1974.54	1924.89	2025.59	2017.41	1246.41	1961.93	1507.68	1815.46	1042.91			1739.71	1705.16	1863.01	1644.19	1036.35	1689.99	1672.52	1478.36	1614.31	1836.75	1964.55	1298.71	1798.37	1554.27	1996.7	1206.57		1106.81	1531.38	2139.83	4689.9	1619.4
										DIV28	1578.28	1483.17	991.814	1310.12	790.189	934.021	711.929	431.077	556.322	1097.13	462.17	639.483	1326.27	697.574	1001.05	740.141		728.278	578.71	710.385	971.211	731.377	839.438	826.583	717.644	646.987	445.557	1009.36	688.089	613.669	911.897	632.496	736.429		1078.12	1684.14	728.529	1137.33	693.481
										DIV35	1279.37	987.358	380.893	887.438	689.762	1208.14	419.573	920.011	523.594	933.705	712.121	880.467	1089.67	1084.51	684.775	1053.16		180.852	281.787	443.517	311.358	260.111	522.671	280.029	214.194	224.122	541.406	536.524	475.4	436.789	566.621	169.44	555.779		834.29	1098.86	813.913	807.528	611.99
										DIV42	807.671	1012.43	610.017	698.169	885.656	1162.92	994.56	863.539	885.996	1007.79	515.719	873.22	893.252	438.625	412.385	807.874		599.186	333.892	665.45	624.262	553.662	648.921	558.861	512.621	668.529	591.262	585.177	647.971	567.326	367.969	781.958	634.301		670.782	751.984	684.318	596.024	626.002
										DIV49	571.894	732.002	531.998	378.147	715.01	733.621	419.954	685.919	633.896	813.173	608.908	424.765	645.289	801.917	472.927	808.766		475.221	487.338	430.13	535.103	410.126	545.551	329.858	522.357	559.052	573.854	413.601	545.597	443.147	566.282	615.653	522.263		610.061	585.826	531.201	553.706	488.876
										Figure1G
										BSR
									control	DIV21	182.673	192.229	155.783	169.148	174.631	182.283	180.388	186.183		55.7463	162.07	196.068	135.666	123.581	143.817	144.005	159.967		198.316	151.732	147.973	138.163	181.273	169.858	202.595	150.023		129.66	142.754	142.249	50.7852	93.6886	97.7829	136.801	88.8277	66.4884		80.0018	68.8104
										DIV28	223.888	214.413	199.273	169.139	236.093	194.455	234.9	222.016		185.659	215.603		151.605	183.419	182.427	158.16	139.284		166.45	180.655	173.872	172.579	210.348	222.691	183.181	179.955		192.441	122.407	188.738	185.463	150.424		168.215	127.206	138.05		64.8606	65.7769
										DIV35	236.766	233.7	217.836	234.25	249.711	67.0409	238.387	247.119		201.064	223.095	246.646	208.257	179.949	234.596	158.226	219.171		230.678	102.872	215.957	200.105	113.956	223.871	168.618	180.351		84.8587	159.411	191.565	168.806	164.398	187.442	102.615	161.233	171.121		156.789	99.1201
										DIV42	242.97	241.588	233.915	242.361	251.929	232.885	143.54	241.106		211.253	247.761	237.173	221.133	95.1826	238.723	185.278	213.425		246.964	243.748	211.462	251.662	212.002	133.926	229.669	177.671		70.1178	174.822	204.438	71.4737	185.452	217.096	76.3187	96.1389	190.03		56.317	157.232
										DIV49	242.886	223.003	154.409	208.354	244.575	234.492	239.139	262.636		216.214	250.737	236.531	105.65	214.535	241.218	198.294	221.354		259.354	243.852	210.876	62.918	210.237	224.067	244.193	196.216		179.4	157.648	214.519	223.009	182.567	197.877	114.049	197.032	181.303		41.8732	148.709
									CRI	DIV21	49.292	91.2405	69.5785	84.6856	162.404	152.1	133.846	120.745	118.068	129.482	52.6037	152.881	51.7607	144.191	45.691	34.0133		57.3792	47.3374	39.4648	42.4772	37.8615	51.93	53.2563	61.584	37.555	44.6772	50.3874	49.9055	57.8161	48.9177	50.1947	46.6602		50.3633	105.66	94.4311	105.608	35.5131
										DIV28	137.041	132.64	170.774	161.077	145.274	149.483	102.287	158.474	139.98	152.634	168.063	156.288	183.599	138.631	165.877	199.356		73.4246	73.2272	58.0155	65.8372	45.3334	64.3342	71.2177	52.2232	85.0287	68.7392	67.1419	52.8886	99.4377	69.2585	69.2327	97.6517		194.178	137.359	79.8893	188.897	50.6699
										DIV35	209.686	200.811	78.8087	203.636	220.042	212.592	81.4693	223.083	111.008	207.153	165.434	214.322	206.963	219.493	107.759	223.748		81.5067	112.023	68.3235	108.49	67.3449	93.2808	103.215	126.248	117.313	84.6185	90.2031	62.8449	134.246	97.139	81.8745	125.192		218.459	166.561	200.837	225.115	74.5449
										DIV42	224.072	215.476	212.316	227.693	216.956	203.498	213.07	215.682	227.323	203.909	129.988	205.906	218.204	89.4669	57.173	111.054		132.597	114.021	99.0913	97.9744	104.13	104.794	116.451	118.797	134.608	93.5453	130.323	124.299	148.674	65.2758	126.483	160.189		210.677	205.03	211.631	228.082	89.821
										DIV49	204.116	232.522	199.097	163.006	227.527	204.491	77.4832	241.236	255.106	210.576	245.819	110.694	224.237	222.844	118.445	215.228		168.333	95.4946	73.4638	128.25	120.257	136.033	106.722	110.335	77.3525	108.077	87.104	159.263	173.025	162.52	124.145	188.148		207.132	193.503	203.571	235.356	105.936
	sEPSC frequency	Figure 1H						sEPSC burst rate (Figure 1I)						mEPSC frequency (Figure 1J)
	Control glutamatergic neuron	SETD1A+/- Glutamatergic neuron		Control GABAergic neuron	SETD1A+/- GABAergic neuron			Control glutamatergic neuron	SETD1A+/- Glutamatergic neuron		Control GABAergic neuron	SETD1A+/- GABAergic neuron		Control glutamatergic neuron	SETD1A+/- Glutamatergic neuron		Control GABAergic neuron	SETD1A+/- GABAergic neuron
	0.411111	1.42033		2.88514	2.4934			1.6	2.8		0.7	2.9		0.862813	1.1561		4.17719	6.63928
	5.35193	0.349454		1.84574	1.21685			0.5	1.6		0.5	2		0.769975	0.278788		0.582991	0.237096
	0.802165	1.09244		0.704386	1.59215			0.4	0.9		0.7	1.3		0.97393	0.520205		0.62636	0.211257
	4.05596	0.680852		1.15762	2.42848			2.8	3.9		1.1	2.4		0.793476	0.834039		0.377365	1.68418
	1.08282	0.821972		2.68015	0.426424			1.7	2.2		1	1.8		0.32561	3.36116		0.250731	5.66699
	7.42543	1.34292		2.69362	2.11982			0.9	1.9		0.6	1.3		1.70358	3.44517		0.659377	4.50767
	4.31909	4.25608		6.99183	3.67609			0.5	2.1		1	2.1		2.39038	0.453048		0.513763	1.31359
	0.139683	0.808875		0.225455	1.25727			2.6	7		2.2	4.1		2.31533	0.348368		0.149377	0.347779
	1.17532	0.787037		8.89344	0.151043			2.1	4.9		2.3	3.4		2.80934	3.93479		0.693009	2.89937
	0.176762	1.08937		0.36343	2.62349			2.9	4.2		1.8	2.6		0.835147	2.28538		0.206102	1.32672
	0.276756	0.49453		1.30076	0.670383			1.5	2.1		0.9	2.1		1.02105	1.58241		0.903296	1.13885
	1.07326	0.645576		0.717319	0.315148			0.5	4.2		0.3	0.4		1.40305	0.928753		4.4566	4.8404
	12.2079	5.75661		5.87088	6.04209			0.2	3.5		0.3	0.5		0.749984	0.912904		1.78303	5.02657
	2.48998	0.331547		0.724897	0.323917			0.1	0.3		0	0.2		3.789	0.515857		0.457525
	0.52901	0.670776		0.18194	0.754608			0	0.7		0	3		3.1547	5.88917		0.47509
	6.83096	1.57587		1.42487	0.376009			1.7	0		1.4	2.6		0.252355	5.98612		1.2529
	0.518679	2.97198		0.179715				0.9	1.6		0	1.4		0.31273
	2.97198	2.26526		0.624929				0	0		1.4	0
	0.814311	2.31483						0	4.6		1	0		mEPSC amplitude (Figure 1J)
	0.178848							2	0.4		0	1.4		Control glutamatergic neuron	SETD1A+/- Glutamatergic neuron		Control GABAergic neuron	SETD1A+/- GABAergic neuron
	0.502475							2.2	0		0.2	0		18.2187	26.7759		13.7176	13.5155
								0	1.3		0	0		12.7705	14.4683		16.4611	16.8474
	sEPSC amplitude	Figure 1H						0.4	0					12.9113	15.4078		15.2398	11.6902
	Control glutamatergic neuron	SETD1A+/- Glutamatergic neuron		Control GABAergic neuron	SETD1A+/- GABAergic neuron			0	0.7					19.9191	36.2543		11.5379	43.0176
	36.0504	18.1829		20.5666	16.687			0						16.1727	29.4704		16.2802	21.0541
	19.7205	18.4997		24.9695	21.1934			0						22.6361	24.1895		19.421	25.0877
	11.9588	12.937		23.3297	25.8211									15.7242	20.062		11.4869	20.4936
	19.7117	21.0734		14.6688	21.5027									15.9977	17.8426		10.4837	9.65898
	24.4894	18.3754		32.1187	16.0327									18.0309	15.4649		12.8154	16.0115
	12.8118	18.3934		21.8831	16.2247									11.3272	18.4469		14.0582	16.864
	32.7549	29.1219		18.4957	27.9256									12.5112	21.7793		24.405	18.9718
	15.9606	14.9133		23.867	16.0055									21.9665	17.2241		24.644	22.4833
	38.9893	14.7965		28.1453	29.1359									19.0022	16.1804		15.6921	17.2139
	49.0277	20.0949		15.352	47.3959									21.7143	15.3402		24.7832
	29.3727	26.6113		24.6968	47.4426									26.237	15.2954		18.6468
	17.2384	19.1885		24.471	17.4409									13.1104	19.0124		16.5975
	23.3887	18.4554		23.5352	20.7612									16.4474
	15.2751	32.9183		17.4276	15.9159
	15.9785	26.4628		22.3231	26.1603
	29.7343	38.7655		26.2797	17.8609
	23.0224	13.9451		21.1763
	45.6624	15.2018		20.2333
	16.2882	23.2096
	30.6306	45.6624
	13.2609
[truncated: 28 more columns]

## Sheet: Figure2
2A and 2B	Control-Inhibitory																					Control-Excitatory																					CRISPR-Inhibitory
10	7.61	3.47	1.57	29.59	18.72	15.62	0	14.22	10.02	3.29	2.53	7.8	14.934	3.525	8.074	13.884	8.292	4.503				11.41	14.25	19.51	6.72	8.7	12.41	11.07	25.2	19.19	16.48	21.35	15.44	11.91	5.607	10.405	13.367	12.244	11.539	16.767	16.47		5.1	4.54	12.48	9.76	12.62	18.21	5.38
30	139.93	153.23	60.16	190.96	182.92	105.33	90.37	165	211.07	47.69	105.28	69.94	60.763	98.419	159.104	91.566	40.752	41.104				181.15	96.14	235.43	151.94	129.34	116.59	134.57	209.6	154.41	105.22	162.76	88.23	138.51	60.487	214.36	98.027	177.985	90.821	167.911	134.826		54.45	85.83	75.52	147.56	102.81	167.19	172.87
50	95.82	115.67	62.66	98.74	182.02	129.09	67.89	106.58	305.52	113.28	97.89	60.4	143.822	114.915	184.175	83.136	48.15	52.758				208.87	103.59	175.77	171.34	151.55	113.91	124.83	87.38	112.57	118.92	90.09	80.85	198.41	92.453	186.665	109.999	201.789	84.057	230.757	125.347		62.19	61.53	44.42	122.2	83.99	135.34	194.84
70	38.41	62.46	40.22	34.52	91.68	95.57	61.47	65.77	203.07	114.92	87.5	60.56	89.88	160.999	174.049	63.75	77.204	42.935				162.23	102.06	67.53	56.96	120.04	85.97	51.22	46.06	106.63	117.36	60.53	71.44	137.98	91.263	91.824	132.687	191.85	84.735	143.529	98.41		69.29	78.64	40.39	61.47	40.12	51.04	119.69
90	20.05	21.82	27.73	1.09	47.72	58.12	50.18	43.35	95.06	89.79	84.29	60.57	115.229	150.146	172.174	58.464	80.023	64.307				93.33	99.77	30.4	18.52	63.46	87.38	3.68	36.85	82.08	52.18	45.3	62.77	95.63	93.135	61.777	73.591	149.917	83.082	117.676	62.527		100.71	59.42	40.36	53.47	20.1	20.33	108.34
110	20.37	9.04	8.64	0	21.06	54.96	26.58	0	23.55	58.73	84.16	52.1	71.888	126.978	148.73	31.276	100.828	57.929				83.97	101.42	8.23	0	84.99	64.11	0	5.05	32.26	40.66	49.63	69.87	2.67	78.255	46.032	61.156	116.328	82.597	74.658	40.909		54.57	24.59	40.29	21.96	20.44	9.46	78.6
130	20.53	0	0	0	16.07	58.82	22.6	0	0	32.86	26.56	5.18	65.7	115.421	134.228	21.096	64.118	43.601				64.34	84.36	0	0	50.4	44.21	0	0	20.84	40.09	34.04	52.78	0	21.983	55.286	50.172	104.664	83.408	102.987	33.265		14.93	20.25	41.26	20.26	20.08	0	43.09
150	20.09	0	0	0	0	41.18	16.84	0	0	0	18.16	0	45.962	74.68	141.129	20.086	48.889	21.771				28.06	57.09	0	0	26.81	26.39	0	0	20.91	35.23	10.55	41.83	0	20.222	31.448	33.386	94.965	83.591	72.945	20.284		0	23.79	41.13	19.38	0	0	20.97
170	34.91	0	0	0	0	47.85	0	0	0	0	0	0	14.061	7.582	120.505	18.701	20.308	22.471				8.19	40.42	0	0	0	25.69	0	0	14.34	21.22	0	41.59	0	20.009	0	20.146	81.522	38.175	42.589	22.749		0	19.06	13.4	0	0	0	2.37
190	23.8	0	0	0	0	8.67	0	0	0	0	0	0	0	0	93.054	0	23.57	23.532				0	29.75	0	0	0	20.48	0	0	0	17.52	0	42.45	0	20.031	0	20.572	61.529	20.117	20.334	10.495		0	0	0	0	0	0	0
210	0	0	0	0	0	0	0	0	0	0	0	0	0	0	43.228	0	0	20.708				0	9.45	0	0	0	20.05	0	0	0	0	0	25.08	0	20.018	0	1.386	47.286	20.283	20.602	0		0	0	0	0	0	0	0
230	0	0	0	0	0	0	0	0	0	0	0	0	0	0	20.51	0	0	0				0	0	0	0	0	14.62	0	0	0	0	0	22.71	0	20.244	0	0	42.207	20.594	20.354	0		0	0	0	0	0	0	0
250	0	0	0	0	0	0	0	0	0	0	0	0	0	0	20.546	0	0	0				0	0	0	0	0	0	0	0	0	0	0	16.64	0	10.962	0	0	23.494	21.854	16.864	0		0	0	0	0	0	0	0
270	0	0	0	0	0	0	0	0	0	0	0	0	0	0	0.165	0	0	0				0	0	0	0	0	0	0	0	0	0	0	0	0	0	0	0	1.14	12.508	0	0		0	0	0	0	0	0	0
2C and 2D
	Con Excitatoy																																							CRI Excitatoy
10	15.194	20.18	6.233	12.919	8.06	3.191	0	25.691	6.784	15.605	5.708	5.294	3.994	16.421	11.327	12.837	3.36	19.31	14.29	0	21.43	5.91	12.84	7.74	17.26	7.62	7.92	5.08	1.307	7.006	20.069	5.071	1.948	21.373	22.633	14.49	5.982	15.733		5.695	0	0.423	2.481	6.392	0	10.073	5.913	1.514	2.2
30	157.654	121.698	164.268	155.189	172.367	138.585	100.846	141.416	80.383	153.657	201.41	137.651	123.388	113.234	128.594	255.189	215.29	216.72	124.69	151.09	163.55	267.76	231.06	156.42	139.32	89.14	279.74	125.34	169.642	169.105	138.878	252.707	139.737	163.201	148.033	214.949	154.245	326.345		115.845	227.864	180.421	203.139	190.511	112.865	205.12	127.135	129.292	208.353
50	210.037	141.503	224.21	170.559	186.872	172.722	143.778	153.483	89.492	168.3	196.6	187.51	128.772	132.012	145.442	298.288	198.44	215.7	146.92	192.68	160.38	355.58	383.61	218.61	224.01	148.36	365.91	188.63	210.015	286.287	129.72	273.596	161.677	153.664	185.428	252.091	256.129	332.258		123.127	319.093	217.1	299.915	226.729	152.078	268.271	200.481	217.337	370.429
70	272.969	192.465	220.552	139.84	184.293	182.647	134.292	128.54	102.346	172.303	194.424	204.06	115.027	141.058	127.825	218.351	168.79	206.94	164.6	228.71	144	319.17	282.97	206.51	203.75	177.62	304.46	238.54	208.278	321.322	100.449	281.161	188.135	114.681	217.36	194.584	251.336	275.034		135.135	310.628	235.08	308.764	262.524	186.791	298.936	308.028	338.76	461.824
90	286.922	250.315	181.652	102.861	187.853	205.246	137.599	126.89	101.167	167.291	188.206	205.545	84.842	115.752	112.88	176.53	124.42	234.53	250.8	246.09	129.34	359.36	175.78	208.39	218.59	199.37	127.02	231.85	205.404	294.368	90.873	236.819	145.401	90.68	220.324	266.214	217.845	167.674		165.233	231.837	231.479	295.497	300.661	188.261	257.192	388.401	290.216	376.005
110	314.773	216.551	157.078	66.811	173.603	168.4	117.042	141.854	62.538	164.438	170.443	158.674	61.213	102.639	133.498	143.054	150.67	210.18	189.43	314.34	148.19	359.15	182.46	216.78	186.56	220.86	66.41	250.08	159.148	277.386	85.353	168.472	146.761	38.426	195.673	262.294	251.19	124.183		177.044	188.707	223.558	256.298	333.835	221.425	246.682	391.08	216.457	219.435
130	326.107	256.188	145.152	61.299	162.576	162.142	96.662	104.061	60.26	141.069	137.286	128.94	62.523	110.167	111.876	113.372	130.85	200.81	169.38	350.36	132.46	323.2	160.17	194.79	148.06	202.31	39.76	236.85	225.062	240.149	57.645	197.547	146.753	20.346	90.981	276.519	226.587	97.727		159.937	138.993	231.277	192.059	308.504	194.422	237.386	324.401	176.674	54.461
150	293.524	170.748	84.625	42.422	152.741	162.786	83.415	60.265	60.384	122.849	72.141	111.65	67.585	133.209	59.243	90.329	131.65	171.83	180.5	247.5	122.74	271.75	60.81	215.2	124.8	231.22	18.6	229.6	209.502	155.358	41.039	158.463	148.204	20.098	83.544	189.47	191.229	100.683		123.573	116.253	189.324	191.475	230.991	150.165	208.513	271.546	208.744	30.391
170	216.471	168.792	43.001	40.984	154.058	137.161	49.164	60.959	60.597	145.528	61.759	75.051	65.064	131.891	42.648	37.905	117.57	185.35	154.27	206.82	126.51	184.04	23.54	190.64	125.53	228.85	0	209.08	151.693	123.076	42.558	101.183	132.499	20.058	76.971	179.499	197.486	79.91		105.447	87.328	171.892	159.17	163.929	161.615	175.593	266.836	133.119	0
190	145.155	146.587	41.191	40.402	102.51	104.489	44.14	40.726	60.644	176.608	40.833	64.154	66.692	128.834	42.716	20.316	83.42	124.04	123.49	182.17	120.91	97.97	20.78	182.84	100.06	208.43	0	244.6	34.462	103.168	52.921	106.487	96.755	20.101	83.07	116.782	196.387	124.214		89.308	38.925	180.48	88.9	123.397	129.514	85.133	224.461	87.76	0
210	149.717	107.156	26.807	40.042	102.199	103.564	24.397	40.3	60.317	162.282	21.823	55.055	33.647	108.367	44.655	13.944	83.47	103.73	126.91	152.09	103.89	72.51	20.38	122.37	73.36	172.4	0	175.15	13.902	90.739	26.481	64.057	67.34	1.737	54.386	109.791	189.923	130.221		84.859	20.33	180.437	39.801	125.294	105.146	18.745	141.995	54.918	0
230	148.786	133.409	20.29	40.875	80.399	55.584	20.57	40.591	56.185	122.317	15.879	30.124	20.069	102.511	41.543	0	56.86	59.83	117.82	150.75	107.87	48.85	21	137.04	51.21	139.1	0	172.78	0	89.764	20.77	65.349	60.783	0	1.439	89.504	149.165	136.236		85.684	20.234	169.859	20.229	122.173	94.479	0	83.393	20.342	0
250	147.501	126.572	0.202	54.653	40.562	20.517	19.869	40.481	40.824	79.181	0	21.262	20.315	81.961	33.033	0	31.25	40.38	101.73	104.97	83.97	20.62	20.29	120.6	40.21	106.58	0	181.9	0	80.696	1.316	69.14	64.935	0	0	52.789	93.729	116.903		105.401	3.737	139.992	5.377	98.119	61.874	0	70.992	20.378	0
270	160.424	112.995	0	44.961	13.303	21.083	0	41.479	27.497	44.451	0	22.04	20.132	65.776	24.238	0	27.4	41.87	42.01	42.82	83.65	14.12	20.22	25.37	28.56	104.22	0	174.59	0	19.112	0	38.082	63.074	0	0	36.49	45.064	84.451		84.643	0	75.057	0	71.223	62.025	0	8.143	20.021	0
290	119.176	101.913	0	41.291	0	20.611	0	28.876	20.617	25.496	0	20.818	20.126	18.746	11.486	0	29.03	18.05	40.1	31.65	77.01	0	8.97	0	21.45	43.18	0	136.75	0	0	0	0	29.93	0	0	20.661	41.042	81.659		62.295	0	62.923	0	24.07	28.321	0	0	20.022	0
310	63.897	56.213	0	39.131	0	20.578	0	20.014	20.472	0	0	20.104	20.09	0	0	0	16.32	0	21.06	0	40.66	0	0	0	19.25	41.17	0	155.63	0	0	0	0	6.557	0	0	12.675	22.363	68.611		62.31	0	54.112	0	0	22.93	0	0	20.013	0
330	22.451	11.751	0	20.33	0	20.614	0	7.497	21.081	0	0	20.659	10.217	0	0	0	0	0	23.21	0	20.42	0	0	0	0	40.43	0	110.24	0	0	0	0	0	0	0	0	20.113	82.654		58.287	0	50.781	0	0	22.344	0	0	20.109	0
350	5.731	0	0	21.08	0	6.958	0	0	21.155	0	0	20.763	0	0	0	0	0	0	15.55	0	0	0	0	0	0	29.65	0	85.58	0	0	0	0	0	0	0	0	20.342	46.902		40.541	0	46.529	0	0	20.444	0	0	19.153	0
370	0	0	0	23.785	0	0	0	0	13.259	0	0	20.57	0	0	0	0	0	0	0	0	0	0	0	0	0	3.94	0	59.33	0	0	0	0	0	0	0	0	20.317	26.01		40.467	0	18.314	0	0	20.072	0	0	0	0
390	0	0	0	33.366	0	0	0	0	0	0	0	27.661	0	0	0	0	0	0	0	0	0	0	0	0	0	0	0	43.68	0	0	0	0	0	0	0	0	2.57	0		28.538	0	0	0	0	20.198	0	0	0	0
410	0	0	0	1.664	0	0	0	0	0	0	0	8.951	0	0	0	0	0	0	0	0	0	0	0	0	0	0	0	32.51	0	0	0	0	0	0	0	0	0	0		6.564	0	0	0	0	12.92	0	0	0	0
430	0	0	0	0	0	0	0	0	0	0	0	0	0	0	0	0	0	0	0	0	0	0	0	0	0	0	0	0	0	0	0	0	0	0	0	0	0	0		0	0	0	0	0	0	0	0	0	0
450	0	0	0	0	0	0	0	0	0	0	0	0	0	0	0	0	0	0	0	0	0	0	0	0	0	0	0	0	0	0	0	0	0	0	0	0	0	0		0	0	0	0	0	0	0	0	0	0
2E and F
Soma Exc			SOMA inhibitory			# dendrites exc			# dendrites inhi			# ends excitatory			# ends inhi			lenghth exc			length inhi
control	SETD1A+/-		control	SETD1A+/-		control	SETD1A+/-		control	SETD1A+/-		control	SETD1A+/-		control	SETD1A+/-		control	SETD1A+/-		control	SETD1A+/-
231.211	352.768		331.743	486.795		5	5		4	4		21	8		5	7		3056.49	1859.93		1028.78	1230.67
193.826	540.204		220.08	434.75		6	9		5	9		16	18		10	17		2335.03	1703.93		1592.47	2236.92
288.253	497.925		290.701	473.397		7	9		7	8		14	17		10	13		1315.26	2659.04		989.318	1339.07
234.792	429.108		326.204	186.535		5	7		6	3		9	17		13	9		1194.46	2063.11		1751.54	935.181
340.581	413.185		150.156	265.194		6	8		4	6		9	18		9	11		1721.4	2588.35		1405.32	1317.54
337.979	500.295		139.979	362.635		7	6		4	8		11	12		5	20		1706.88	1967.89		731.336	2008.41
359.492	321.154		211.707	397.546		5	7		5	5		8	13		10	9		971.774	2011.64		1130.1	1279.61
163.012	458.995		134.465	460.566		6	6		4	7		8	25		6	24		1203.12	2812.8		624.786	2695.56
250.225	525.57		152.5	322.262		4	5		2	7		5	15		7	16		965.999	1994.83		1079.27	2940.72
208.589	469.172		173.704	332.104		5	9		2	8		10	24		8	16		1861.38	1723.1		908.11	1682.56
324.684	549.789		182.516	280.575		8	7		2	8		11	24		9	21		1306.51	3713.48		1008.9	2374.26
324.761	495.889		332.104	313.116		6	10		4	9		10	25		6	21		1546.53	2422.93		506.327	1963.56
334.062	513.847		370.751	556.487		5	7		7	9		7	24		11	12		923.696	2804.01		1607.37	2110.84
178.393	640.66			454.846		4	7			5		9	9			10		1502.58	1824.1			2201.81
187.798	395.743			517.094		3	6			6		8	17			18		1071	1822.07			2447.81
255.223	469.326			433.642		6	6			6		14	19			16		1380.11	1549.85			1649.24
	357.766			256.666			7			4			21			7			2759.17			1411.02
	411.304			361.476			6			7			17			11			2435.4			644.082
	366.062			428.154			6			9			12			22			1604.35			2228.97
	269.368			325.303			7			6			17			12			2917.33			1415.93
	459.974			254.553			9			4			20			10			3206.83			789.885
	467.059			320.382			6			6			13			15			1743.58			1220.43
	333.058			637.955			7			6			25			8			2047.51			1724.07
	504.289						6						8						1754.69
			140.57	390.31					4	8					9	18					636.55	588.39
355.6	484.91		218.57	169.47		9	13		5	5		12	59		7	9		1568.79	4311.47		231.16	407.75
217.14	577.69		198.69	235.55		8	5		5	9		20	9		8	26		2049.27	1811.35		427.48	1052
143.82	565.68		218.07	231.96		4	6		3	10		12	11		15	15		2006.75	2429.13		1582.61	685.24
391.41	632.67		151.05	312.93		6	9		6	5		22	25		10	22		2602.05	2301.97		623.79	1290.14
134.85	400.33		163.32	306.04		5	6		5	6		13	21		9	21		1786.98	2779.02		546.99	1498.93
352.74	444.05		161.81	192.19		7	6		5	6		29	20		6	24		2699.98	2172.04		294.15	1426.4
191.71	503.33		202.48	380.5		5	7		4	10		23	33		15	41		1624.88	3129.41		567.69	2034.18
297.79	351.12		94.51	118.59		7	5		4	3		19	29		8	11		2203.28	2080.51		628.49	554.86
166.23	456.37		365.75	223.07		4	9		10	5		19	22		18	14		1721.96	2200.94		533.19	1288.83
241.65	449.9		312.099	325.13		4	10		2	5		16	23		6	12		2394.47	2679.4		735.127	595.22
312.01	362.27		213.238	448.368		8	8		3	6		23	31		4	21		1209.82	2447.07		281.887	1296.83
294.33	397.5		173.477	286.64		5	7		4	4		18	19		7	8		3287.77	2532.68		318.787	976.901
431.658	461.339		202.51	331.697		8	6		3	9		15	16		8	32		1588.41	1942.17		485.732	1793.37
334.913	309.303		122.201	206.896		6	8		3	5		21	19		7	12		2257.54	2709.59		640.216	617.447
136.062	421.482		253.065	402.298		4	7		4	8		14	20		11	25		808.073	1683.28		539.355	1914.99
343.544	432.045		230.699	522.504		9	6		7	10		24	16		21	27		2018.13	1728.94		1022.15	1336.47
379.898	369.978		367.858	413.474		7	7		5	8		13	33		16	22		1600.49	3105.55		1481.96	1613.15
227.475	424.419		275.652	497.123		7	9		7	9		9	24		13	23		664.367	2796.88		476.367	1074.63
172.39	399.092		285.08	246.82		6	7		4	9		13	17		8	15		1379.84	1932.13		829.83	1024.23
233.426	452.347			295.912		6	7			4		33	38			17		2288.8	2710.65			1143.19
330.481	526.858			697.97		4	8			9		20	39			20		2553.04	3339.35			1579.33
233.323	373.894					7	9					34	33					2417.41	2196.82
	546.594						7						32						3651.19
2H
DIV21 WTC	DIV21 CRISPR	DIV49 WTC	DIV49 CRISPR		DIV21 control	DIV21 SETD1A	DIV49 control	DIV49 SETD1A
1.19	1.15	1.51	2.11		1.78	1.93	1.69	1.07
0.76	1.13	1.84	1.79
		2.38	1.35		1.61		2.16
1.85	0.81	1.18				0.98		1.71
0.97		1.84	1.31					3.65
1.04	1.12	1.8	1.34		1.65	0.75	2.2	1.17
		1.09	0.92
1.71		2.02	1.2			1.64
0.99	0.75	1.43	1.53		1.67		1.27
1.05		2.36	1.73					2.36
		2.16	2.04		0.86	1.77	1.33
0.63	0.51	1.56	1.69		0.55		2.22	1.64
			5.65
1.71	0.72	1.63	1.29		1.72	2.14	4.32
1.02		1.46				2.27		1.65
	1.03	1.22	1.3
1.22			1.54		1.76	0.86	1.54
	0.5	1.38	1.1					1.46
1.61	1.32	1.55	1.83				1.25	3.61
1.37		1.16			0.73	0.67		2.51
0.79	1.38	0.54					0.98
			2.06		0.84	1.07		2.67
	1	1.4			0.84	1.03	1.95
1.54		2.24			2.14	1.17
	1.04		2.29					2.44
		1.8				1.78	1.7	2.91
1	0.98	0.75	1.9		2.81	1.87		2.22
							2.52	1.68
	1.75	1.12	1.75
0.92			0.9		3.12	1.2	0.83	1.68
		1.49					1.68
	0.86		1.26					1.83
1.55		1.21	2.08		1.48	1.51
	1.85		1.25				1.47
		2.07	1.56			2.9		1.56
0.66					3.77
	1.22	1.85	2.74				1.6	1.94
	1.68					1.77
1.42
		2.02	2.17			2.33	2.71	2.2
1.07					1.43
								2.44
0.86		2.52	2.62		2.05	2.25
							4.45
0.89			2.97			3.11	0.83	1.39
		2.24					2.83
0.42			2.16			2.4	2.03	1.21
		1.63					2.52	0.62
			3.08					1.59
		1.9				4.67	2.76	0.88
			2.09					3.45
							3.61
		2.1
			1.86				3.04	2.22
							2.56
			1.94					3.45
							2.91
			2.87					3.17
		0.88	1.84
		1.78	0.96				1.84	3.38
		0.96	1.08				3
		0.62					3.25
								3.62
							1.72
								2.76
							3.17
								2.39
							2.92	1.94
								2.34
[truncated: 115 more columns]

## Sheet: Figure4
Figure 4H			Figure 4I			Figure 4K
Control	SETD1A+/-		Control	SETD1A+/-		Control	SETD1A+/-
sEPSC frequency			sEPSC amplitude			Burst rate
0.631879	1.03343		37.972	25.1424		3	7.2
0.408867	3.50159		32.6639	48.228		1.9	7.1
0.890732	0.671834		30.2531	40.3687		0	6.3
3.28982	0.950585		36.7184	18.5831		0.3	9.4
2.45148	2.04508		31.7077	34.5337		0.4	8
1.3591	2.4921		20.6541	29.8197		0.8	6.4
0.212184	1.47044		16.2039	29.1646		1.2	6.1
0.452291	2.53602		37.1887	29.067		0	8.8
1.82757	3.20515		17.385	34.7121		0	9.4
	4.58443			18.6706			1
	4.53944			17.2811			0.5
	0.961296			12.1157			0
4C NBR	Con																																								CRI
DIV49	7.7	9.5	11.5	7.2	8.7	7.9	7.2	9.1	8.2	8.8	7.7	8.2	6.7	8.5	8.4		4.8	4.8	4.6	6.6	5.7	5.2	9.5	8.1	6.3	8.6	9.2	8.9		5.1	6.7	5.7	7.6	5.1	6	4.9	6.4				13.4	12	11.5	15.3	11.4	14	15.2	15.2	10.4
NBD
DIV49	679	587.881	581.915	887.958	642.154	631.073	883.9	707.918	658.496	893.627	802.566	514.513	734.687	468.389	625.268		610.327	698.635	211.813	834.033	1012.2	1806.87	596.768	694.412	659.575	615.971	493.324	527.599		617.865	620.861	610.909	570.138	619.157	670.087	710.704	707.63				376.594	695.331	467.907	598.235	767.222	411.321	535.047	446.38	660.669
MBD
DIV49	7.875	8.66667	12.1364	8.15	9.44167	7.90833	8.05833	9.16667	8.21667	10.0333	7.94167	8.4	6.76667	8.58333	8.43333		5.70833	6.2	4.59167	7.53333	7.88333	13.6417	9.71667	8.775	6.31667	9.64545	9.28333	9.05		5.1	6.70833	5.70833	7.6	5.13333	6.00833	4.91667	6.4				13.375	12.2833	10.9667	15.7167	13.6583	14.0917	16.2333	15.1	11.6333
MFR
DIV49	14.0577	7.249	10.209	19.3136	17.5243	14.6303	18.1996	20.4686	19.1373	22.5862	18.7682	2.31275	15.1755	5.907	16.8462		5.98692	8.55908	1.206	13.5429	13.3392	17.5011	16.4469	16.8332	12.7124	12.3135	12.3287	12.5864		11.3541	13.2159	9.76917	14.9832	9.30725	13.7227	9.11333	14.0229				3.54267	25.1122	3.59333	19.1998	21.8716	10.3178	20.0649	5.70725	10.5207
MBD
DIV49	522.824	357.694	404.868	581.513	500.497	543.276	562.806	542.275	554.523	576.133	581.569	226.229	571.052	399.246	530.409		400.965	462.327	147.189	525.155	534.918	590.284	461.328	506.624	532.152	408.726	376.912	392.738		551.97	503.407	463.382	497.315	496.656	551.644	557.865	570.795				215.363	511.517	297.356	394.177	453.668	325.613	364.007	300.923	448.62
BSR
DIV49	183.413	102.734	118.348	220.642	206.634	197.868	216.848	238.549	244.444	205.592	230.541		224.349	99.8692	216.479		147.501	177.573	98.4162	190.267	164.971	144.516	202.856	206.97	216.065	186.066	193.156	189.36		231.935	221.59	209.09	233.593	204.793	238.281	190.637	224.461
NIBI
DIV49	7134.85	5755.49	4610.02	7443.89	6238.68	6987.21	7499.12	5920.43	6667.74	5904.37	7005.65	6798.86	8211.82	6617.39	6521.97		11679.8	11759.6	12069.3	8163.09	9477.16	9755.39	5678.49	6680.4	8798.45	6371.7	6013.2	6123.14		11243	8134.93	9751.26	7415.1	11088.4	9334.57	11550	8623.34
4E	Con																																						CRI
10	0	4.43	0.95	11.93	11.14	3.24	2	0	0	0	0	2.23	6.92	0.14	0	1.82	10.6	0	15.39	0.73	0.12	2.02	3.12	12.9	14.42	1.68	3.15	10.51	6.89	0	8.33	2.32	7.05	12.57	13.1	3.31	0.82	0.4	0.85	0	0	7.5	0	1.18	0.41	0.96	0	0	0
30	263.79	209.94	236.3	105.99	124.79	90.61	127.47	215.69	134.88	157.58	114.21	152.78	135.07	357.97	87.68	151.09	100.51	286.9	209.56	133.53	150.98	144.16	71.35	124.93	131.03	201.03	127.9	139.13	156.78	113.27	259.97	54.84	139.47	137.58	141.59	110.46	171.54	216.25	334.19	90.37	193.1	263.33	196.58	126.29	202.53	308.97	313.29	296.16	205.86
50	333.9	228.97	269.69	106.18	109.37	150.5	151.58	271.6	217.54	173.61	150.93	150.97	190.13	372.59	121.48	189.87	147.6	432.45	220.83	142.03	237.86	191.17	89.48	103.7	138.99	276.29	218.8	164.94	208.12	166.35	243.23	96.76	192.71	215.85	196.63	168.65	280.64	192.96	463.85	171.02	443.54	342.39	363.6	137.05	347.48	338.6	446.76	344.04	309.1
70	201.54	191.93	260.43	126.63	86.02	123.72	179.46	262.57	251.15	134.09	188.24	139.22	202.97	283.68	124.05	127.96	111.21	367.32	153.38	121.46	277.75	234.55	139.5	99.15	123.09	231.29	205.94	141.28	258.69	188.48	241.31	154.77	275.68	163.73	211.74	175.15	297.87	164.16	700.4	354.2	331.79	259.03	316.6	134.48	289.33	267.19	413.74	212.42	311.24
90	77.36	211.09	202.95	100.4	110.13	87.2	89.65	283.86	236.18	163.81	209.77	118.72	213.17	192.16	135.72	110.35	146.12	305.17	123.86	117.26	265.02	279.79	144.62	106.6	86.17	153.14	155.06	139.47	211.03	184.53	262.45	165.74	169.59	163.5	189.8	180.33	262.85	149.25	586.92	355.02	227.03	220.66	284.2	170.73	264.99	168.95	372.46	163.19	210.16
110	44.73	227.58	166.66	84.35	117.85	24.34	70.54	277.35	227.73	171.26	159.6	110.52	176.32	110.14	159.97	124.21	95.24	234.39	123.84	94.91	237.03	290.64	146.62	83.99	83.09	143.1	174.28	116.11	155.24	221	255.13	144.72	89.32	122.62	165.64	147.25	277.52	156.83	476.46	386.33	162.97	142.44	249.54	222.91	206.47	106.44	319.2	86.52	229.48
130	44.24	203.86	138.75	80.35	128.53	21.91	46.5	205.51	168.92	171.59	121.11	82.48	160.59	45.51	152.2	97.95	43.8	166.56	135.74	62.8	252.63	241.63	145.8	73.75	62.37	126.81	153.92	22.61	183.22	133.91	182.62	155.55	88.89	57.26	181.41	102.58	283.54	171.84	353.71	355	101.64	115.67	240.43	190.46	169.23	85.87	245.56	43.08	227.86
150	28.75	187.96	122.03	73.24	107.97	27.74	20.27	145.5	164.26	142.07	143.78	65.13	133.95	28.65	153.43	88.12	40.59	109.31	117.64	75.17	220.83	91.38	145.34	40.64	41.48	131.61	95.59	20.22	175.3	117.78	137.17	133.34	71.8	52.05	150.19	107.04	254.41	147.94	213.09	261.51	62.44	113.88	193.88	204.72	102.25	62.69	167.54	64.08	182.77
170	5.4	200.34	86.45	44.35	72.11	26.31	46.3	92.24	132.67	118.31	86.62	64.75	123.94	49.38	148.91	41.15	61.23	54.31	86.14	62.1	235.5	47.93	143.54	41.84	33.53	79.3	124.17	20.06	135.41	115.17	146.63	123.42	99.93	60.93	154.06	109.99	198.94	144.73	158.03	204.48	42.32	102.17	153.99	145.53	73.63	36.32	107.01	110.37	100.95
190	0	180.47	180.08	45.82	63.63	15.51	28.03	74.1	85.55	93.92	57.02	68.96	105.9	53.88	67.14	40.17	20.97	26.84	77.27	51.75	147.29	67.6	206.47	48.92	5.54	50.28	107.64	20.17	131.1	86.19	74.04	112.32	93.55	59.84	140.04	95.05	117.11	144.53	91.58	164.55	18.16	42.31	161.57	131.66	20.73	20.13	65.96	35.76	31.36
210	0	133.43	78.06	27.09	45.88	0	10	65.54	87.1	88.15	52.4	63.61	161.85	38.99	53.21	40.8	0	3.29	14.53	41.49	131.52	39.31	131.22	22.39	0	20.11	169.75	20.04	103.18	83.46	44.06	86.44	70.75	41.5	92.46	84.23	88.49	144.85	32.42	114.29	0	27.81	146.55	177.01	17.78	20.31	18.74	23.79	0
230	0	166.94	20.15	0	43.15	0	0	27.36	84.85	61.86	63.47	43.59	119.81	21.93	58.11	41.55	0	0	0	40.95	96.33	20.03	147.05	22.29	0	20.11	84.93	20.3	54.2	83.24	18.68	65.93	64.92	41.19	76.96	64.25	62.32	129.86	0	77.05	0	21.46	90.32	82.93	0	12.9	0	0	0
250	0	131.21	20.21	0	30.06	0	0	0	49.19	46.76	29.51	28.45	87.12	22.38	76.01	42.21	0	0	0	40.63	36.15	20.31	153.31	16.47	0	20.16	59.91	20.56	23.83	83.11	0	91.17	67.95	40.31	70.68	64.73	77.14	136.41	0	88.19	0	17.01	73.94	67.08	0	0	0	0	0
270	0	90.54	20.29	0	6.5	0	0	0	28.07	24.38	0	20.14	29.05	23.36	28.12	77.43	0	0	0	28.24	20.76	9.26	135.92	0	0	14.07	9.94	3.4	38.12	86.58	0	32.27	69.17	27.7	62.05	62.29	22.39	122.92	0	58.41	0	0	31.56	78.03	0	0	0	0	0
290	0	12.74	24.4	0	0	0	0	0	0	21.61	0	25.49	5.1	20.21	21.7	63.05	0	0	0	20.17	0	0	115.03	0	0	0	0	0	1.3	69.06	0	0	48.07	21.55	46.55	43.21	7.49	96.48	0	25.8	0	0	22.61	118.67	0	0	0	0	0
310	0	0	22.98	0	0	0	0	0	0	20.72	0	40.64	0	18.15	13.79	44.63	0	0	0	13.7	0	0	131.71	0	0	0	0	0	0	31.49	0	0	44.82	8.93	11.07	41.65	0	58.99	0	16.4	0	0	10.09	29.98	0	0	0	0	0
330	0	0	0	0	0	0	0	0	0	20.63	0	40.94	0	0	0	57.79	0	0	0	0	0	0	76.18	0	0	0	0	0	0	17.2	0	0	28.2	0	0	40.51	0	13.55	0	0	0	0	0	20.72	0	0	0	0	0
350	0	0	0	0	0	0	0	0	0	1.18	0	52.14	0	0	0	26.37	0	0	0	0	0	0	57.99	0	0	0	0	0	0	0	0	0	20.04	0	0	31.37	0	0	0	0	0	0	0	14.97	0	0	0	0	0
370	0	0	0	0	0	0	0	0	0	0	0	64.41	0	0	0	21.53	0	0	0	0	0	0	43.48	0	0	0	0	0	0	0	0	0	20.92	0	0	20.29	0	0	0	0	0	0	0	0	0	0	0	0	0
390	0	0	0	0	0	0	0	0	0	0	0	45.88	0	0	0	25.82	0	0	0	0	0	0	44.82	0	0	0	0	0	0	0	0	0	6	0	0	20.35	0	0	0	0	0	0	0	0	0	0	0	0	0
410	0	0	0	0	0	0	0	0	0	0	0	35.56	0	0	0	22.32	0	0	0	0	0	0	42.04	0	0	0	0	0	0	0	0	0	0	0	0	20.19	0	0	0	0	0	0	0	0	0	0	0	0	0
430	0	0	0	0	0	0	0	0	0	0	0	0	0	0	0	8.47	0	0	0	0	0	0	33.32	0	0	0	0	0	0	0	0	0	0	0	0	15.71	0	0	0	0	0	0	0	0	0	0	0	0	0
450	0	0	0	0	0	0	0	0	0	0	0	0	0	0	0	0	0	0	0	0	0	0	10.02	0	0	0	0	0	0	0	0	0	0	0	0	0	0	0	0	0	0	0	0	0	0	0	0	0	0
4E	Con																																						CRI
10	0	4	2	5	4	2	3	0	0	0	0	2	5	1	0	3	4	0	8	2	2	3	3	4	6	1	5	5	6	0	7	1	5	5	4	3	1	1	1	0	0	7	0	3	1	2	0	0	0
30	18	11	12	5	7	6	6	13	9	9	7	8	7	19	5	10	6	18	11	8	8	9	4	6	7	13	7	7	9	7	12	3	8	10	8	6	10	12	23	6	17	16	12	6	13	18	16	18	14
50	12	10	15	5	4	6	8	13	12	7	7	7	9	18	5	7	6	18	10	6	12	9	5	3	7	12	10	7	9	9	10	6	9	9	9	8	14	9	25	9	16	12	14	6	13	14	19	11	14
70	5	10	10	5	4	4	5	13	11	7	8	6	9	11	6	6	6	16	6	5	13	12	7	5	5	8	9	6	12	6	12	7	10	7	10	8	12	7	27	14	13	11	12	7	14	9	15	6	11
90	2	10	10	4	5	2	3	13	11	8	8	6	10	8	7	5	7	13	6	6	11	13	7	5	4	8	8	7	8	10	12	6	7	7	7	8	13	7	21	15	9	9	10	7	10	5	18	6	10
110	2	11	6	4	7	1	3	11	8	8	5	5	7	3	7	6	3	9	6	4	11	13	7	4	4	6	9	2	7	7	10	7	3	4	9	5	13	8	18	17	6	4	10	9	9	4	13	2	9
130	2	9	7	3	6	1	1	8	8	8	6	3	7	2	7	4	2	7	6	4	10	8	7	2	2	7	4	1	7	6	8	6	3	2	7	5	13	8	12	14	4	4	11	9	5	4	9	2	9
150	1	9	5	2	5	1	1	5	7	6	5	3	6	1	6	2	2	4	5	3	10	2	7	2	2	5	4	1	6	5	6	6	3	3	7	5	10	7	7	10	2	4	7	6	5	1	6	4	6
170	0	9	4	2	3	1	2	4	5	5	3	3	5	2	5	2	2	2	4	3	8	3	6	2	1	3	5	1	6	5	5	5	4	3	7	5	8	7	6	8	1	3	7	7	2	1	5	3	2
190	0	6	4	2	3	0	1	3	4	4	2	3	5	2	2	2	0	1	1	2	5	3	7	2	0	1	4	1	6	4	2	5	4	2	6	4	5	7	2	7	0	2	7	5	1	1	2	1	0
210	0	6	1	0	2	0	0	3	5	4	3	3	6	1	2	2	0	0	0	2	6	1	6	1	0	1	4	1	4	4	2	3	3	2	4	3	3	7	0	4	0	1	5	5	0	1	0	0	0
230	0	5	1	0	2	0	0	0	2	3	3	2	3	1	2	2	0	0	0	2	2	1	7	1	0	1	4	1	2	4	0	3	3	2	3	3	4	6	0	4	0	1	4	3	0	0	0	0	0
250	0	5	1	0	1	0	0	0	2	2	0	1	2	1	1	2	0	0	0	2	1	1	7	0	0	1	1	1	1	4	0	2	3	2	3	3	1	6	0	3	0	0	2	3	0	0	0	0	0
270	0	1	1	0	0	0	0	0	0	1	0	1	1	1	1	3	0	0	0	1	0	0	5	0	0	0	0	0	1	4	0	0	2	1	2	3	1	5	0	1	0	0	1	3	0	0	0	0	0
290	0	0	1	0	0	0	0	0	0	1	0	2	0	1	1	2	0	0	0	1	0	0	6	0	0	0	0	0	0	1	0	0	2	1	1	2	0	3	0	1	0	0	1	2	0	0	0	0	0
310	0	0	0	0	0	0	0	0	0	1	0	2	0	0	0	2	0	0	0	0	0	0	6	0	0	0	0	0	0	1	0	0	2	0	0	2	0	2	0	0	0	0	0	1	0	0	0	0	0
330	0	0	0	0	0	0	0	0	0	1	0	2	0	0	0	2	0	0	0	0	0	0	3	0	0	0	0	0	0	0	0	0	1	0	0	2	0	0	0	0	0	0	0	1	0	0	0	0	0
350	0	0	0	0	0	0	0	0	0	0	0	2	0	0	0	1	0	0	0	0	0	0	2	0	0	0	0	0	0	0	0	0	1	0	0	1	0	0	0	0	0	0	0	0	0	0	0	0	0
370	0	0	0	0	0	0	0	0	0	0	0	2	0	0	0	1	0	0	0	0	0	0	2	0	0	0	0	0	0	0	0	0	1	0	0	1	0	0	0	0	0	0	0	0	0	0	0	0	0
390	0	0	0	0	0	0	0	0	0	0	0	1	0	0	0	1	0	0	0	0	0	0	2	0	0	0	0	0	0	0	0	0	0	0	0	1	0	0	0	0	0	0	0	0	0	0	0	0	0
410	0	0	0	0	0	0	0	0	0	0	0	0	0	0	0	1	0	0	0	0	0	0	2	0	0	0	0	0	0	0	0	0	0	0	0	1	0	0	0	0	0	0	0	0	0	0	0	0	0
430	0	0	0	0	0	0	0	0	0	0	0	0	0	0	0	0	0	0	0	0	0	0	1	0	0	0	0	0	0	0	0	0	0	0	0	0	0	0	0	0	0	0	0	0	0	0	0	0	0
450	0	0	0	0	0	0	0	0	0	0	0	0	0	0	0	0	0	0	0	0	0	0	0	0	0	0	0	0	0	0	0	0	0	0	0	0	0	0	0	0	0	0	0	0	0	0	0	0	0
4F
soma			# dendeite			# ends			length
Control	SETD1A-CRISPR		Control	SETD1A-CRISPR		Control	SETD1A-CRISPR		Control	SETD1A-CRISPR
499.21	642.23		11	13		24	59		999.72	3411.49
318.45	580.76		8	5		20	27		2381.41	2722.62
442.87	652.74		8	8		30	28		1850.39	1582.99
216.11	297.48		5	8		11	30		806.34	1675.66
166.05	600.21		4	9		14	33		1057.14	2535.47
303.56	317.83		3	5		8	29		571.08	2054.41
321.75	514.31		6	9		15	26		771.79	1694.84
403.16	371.11		10	10		20	26		1921.31	1429.34
688.63	485.92		9	11		21	35		1868.08	2470.28
528.66	520.11		8	12		14	36		1611.55	1379.4
413.75	568.57		5	10		17	23		1376.66	1808.79
369.08	631.41		7	6		13	41		1416.6	2649.68
283.07	516.66		5	6		16	22		1851.88	2195.82
438.62	493.16		10	7		29	17		1639.12	1756.53
491.23	346.87		4	5		7	19		1401.52	2410.28
377.24	462.4		6	7		18	15		1444.64	1391.79
195.94	369.51		4	8		12	23		777.88	1354.72
522.94	510.39		11	6		35	27		1986.54	2076.45
248.34	235.23		8	8		13	15		1278.18	691.86
367.38	430.27		5	7		10	38		1046.93	3359.9
381.57	273.44		5	7		27	25		2309.78	1569.87
374.25	548.6		6	11		26	26		1679.78	1460.49
256.77	501.69		3	11		12	43		2357.92	2857.81
190.53	309.64		4	9		9	23		797.57	1369.49
165.97	434.47		5	7		11	39		719.7	2725.06
270.12	509.36		6	8		17	13		1468.99	1336.46
333.32	534.59		6	13		21	42		1690.97	2636.18
218.95	374.38		5	11		11	31		858.8	1262.08
294.28	481.41		6	7		21	18		1842.41	1296.88
289.85	700.36		5	8		20	20		1780.83	1334.09
255.76	568.37		7	11		21	26		1873.62	2081.29
442.43	580.76		3	10		10	24		1419.6	1573.1
262.18	701.98		5	10		17	23		1668.83	2358.28
223.12			5			19			1227.11
185.43			4			26			1903.97
322.91			3			13			1708.6
451.91			6			22			2403.07
413.19			6			20			2191.98
[truncated: 22 more columns]

## Sheet: Figure 5
5M
Control-vehicle																									CRISPR-vehicle
13.8	11	12.4			8.2	9.2	9.2	7.2	7.8	6.4	7.6	7.4		7.4	6.6	6.8	6								14.8	16.8	17.2	17		11.6	10.4	25.6	35	26.4	11	14.4	9.6	16.2	13.4		11.8	11.4	10.2	12	12.2	10	12.2	9.2
5K
WTC + DMSO															CRISPR + DMSO															CRISPR + SQ22536
7.4	4.4	6.7		4.6	6.1	8.1	7.4	6.6	6	5.2	8.3				11.3	14.3	12.4		8.4	8	9.2	9.2	8.9	15.2	14.3	9	11	10.1		2.1	4.5	5.5	5.8	2.8	0	4.7		4.4	5.4	1.9	1.7	3.5	2.5
5I
Con																														Con + FSK
9.2	8.4	9.4	7.4				10.2	8.8	7.2	7.4				7.6	6.8	6.8	5.8													19.2	12.2	19	15.2									23	21.8	25.4	19.4
5G					5D				5E, western blot
WTC	WTC+FSK	SETD1A/CRISPR			WTC	WTC+FSK	SETD1A/CRISPR		WTC	WTC+FSK	SETD1A/CRISPR
0.383586		0.452006			1.35169	4.30469	13.9536		1	3.96	1.52
0.56802		0.460299			2.53194	3.95854	8.68549		1	2.26
0.639165	2.8	0.529693			3.04654	3.33074	5.48953		1	1.07	4.19
0.646213	2.7	0.573717				4.86817	12.5214
0.692586	2.6	0.611976							1	1.4
0.716242	2.4	0.649816							1	2.86	2.25
0.745971	2.1	0.655257
0.746288	2.1	0.658781			3.37592	9.96977	4.15445		1	2.64	2.49
0.780856	2.1	0.722961			3.45673	10.7485	3.53892		1	4.7
0.858438	2	0.733593			1.04104	12.018	5.9819		1	2.49
0.88644	2	0.764353
0.895085	1.9	0.813334
0.982498	1.9	0.877198
1.01031	1.9	0.900136
1.01212	1.8	0.917496
1.02518	1.8	0.933682
1.03867	1.8	0.953871
1.04385	1.8	0.955964
1.06176	1.7	0.961426
1.07961	1.7	0.96891
1.08819	1.7	1.00599
1.10675	1.7	1.03653
1.12281	1.7	1.03771
1.1301	1.7	1.05634
1.14417	1.7	1.11495
1.15394	1.7	1.14441
1.31519	1.6	1.42982
1.41235	1.6	1.468
1.51564	1.6	1.47568
1.56244	1.6	1.50843
1.63552	1.6	1.66715
	1.6	1.6919
0.171455	1.6	1.73546
0.286609	1.6	1.76615
0.305417	1.5	1.80545
0.335006	1.5	2.06942
0.442232	1.5
0.446944	1.5	0.427935
0.459281	1.5	0.531901
0.483951	1.5	0.594975
0.513312	1.5	0.62157
0.534103	1.5	0.621677
0.537916	1.5	0.625984
0.542812	1.4	0.701067
0.564269	1.4	0.724774
0.580224	1.4	0.738858
0.589799	1.4	0.763588
0.595588	1.4	0.806549
0.598547	1.4	0.811896
0.602399	1.4	0.82983
0.604571	1.4	0.838663
0.617234	1.3	0.869361
0.617765	1.3	0.872528
0.658785	1.3	0.882252
0.673015	1.3	0.8846
0.689875	1.3	0.893696
0.706906	1.3	0.906802
0.717881	1.3	0.908179
0.737796	1.2	0.913586
0.753443	1.2	0.946516
0.758391	1.2	0.958634
0.787449	1.2	0.963108
0.789105	1.2	0.965678
0.838291	1.2	0.970239
0.846465	1.2	0.994916
0.858236	1.2	0.997841
0.861973	1.1	0.999477
0.864719	1.1	1.00683
0.891693	1.1	1.00776
0.898136	1.1	1.00804
0.901575	1	1.01671
0.937045	1	1.019
0.94195	1	1.03264
0.970131	1	1.03688
0.986533	1	1.05532
1.01588	1	1.05837
1.05511	0.9	1.05964
1.08603	0.9	1.0797
1.11103	0.9	1.09267
1.14382	0.9	1.11341
1.15295	0.9	1.11664
1.15641	0.9	1.11844
1.16149	0.8	1.12446
1.17803	0.8	1.14945
1.20682	0.8	1.16491
1.22124	0.8	1.17247
1.23915	0.8	1.19506
1.24274	0.8	1.20978
1.28457	0.8	1.23419
1.29753	0.7	1.24228
1.38703	0.7	1.2563
1.41009	0.7	1.28333
1.47397	0.7	1.29978
1.50283	0.7	1.31571
1.52145	0.7	1.31997
1.54031	0.6	1.33603
1.62051	0.6	1.34592
1.69547	0.4	1.35697
1.72945		1.37362
1.79554		1.38056
1.7957		1.38634
1.81523		1.39405
1.87754		1.4627
2.00538		1.48959
2.21315		1.50925
2.56472		1.53215
		1.53281
		1.53632
		1.54698
		1.54817
		1.55467
		1.55773
		1.56009
		1.57475
		1.59814
		1.62823
		1.62876
		1.67114
		1.70341
		1.716
		1.7226
		1.74707
		1.83648
1.7		4
1.7		3.7
1.6		3.5
1.6		3
1.5		2.6
1.5		2.5
1.3		2.4
1.2		2.2
1.1		1.9
1.1		1.8
1.1		1.8
1.1		1.8
1		1.7
1		1.6
1		1.5
0.9		1.5
0.9		1.4
0.9		1.3
0.9		1.3
0.9		1.2
0.8		1.2
0.8		1.2
0.7		1.1
0.7		1.1
0.6		1
0.6		1
0.5		0.9
0.5		0.9
0.4		0.9
		0.9
		0.8
		0.7
		0.6
		0.6
[truncated: 26 more columns]

## Sheet: FigS1
S1F
Control	CRISPR
632317
383645	542937
507741	559080
428976	539807
782410	808532
734688	891301
672822	628279
504436	739647
737355	479822
576415	652057
765001	750055
777725	797898
895211	462804
924923	530379
694228	524742
608132
746837
598867
	647032
	645724
602189	639923
570633	543610
547178	784381
695265	530629
661906	976172
516473	634820
373758	591002
650621	411455
693389	315133
860751	512550
526398	690732
714090	775240
598212	513915
538241	390868
535151	1136366
384515	584119
452558	597565
505839	524019
557356	450757
	394311
	769201
	530095
	576098
	545034
612747	409284
470695	362518
877787	280444
720604	235397
425186
651520
668324
596951
634435
884549	673808
563415	408355
734918	568872
820666	607802
657890	559083
472960	462029
747197	541853
703119	902595
571792	623506
654550	514380
514809	487243
648547	644155
461365	355476
467736	594142
	560351
	564493
	502408
	560329
	524440
913777	422123
1.44614e+06
1.20627e+06
1.06619e+06
931092
866488	916809
689634	849529
1.20955e+06	887446
621533	695062
764829	804578
914283	771015
467573	561870
837937	589001
973048	587522
1.30559e+06	712732
1.00683e+06	555431
1.02395e+06	451989
871125	693297
856216	656407
877434	508866
629766	489139
967059	399994
385171	758295
1.02924e+06
1.34047e+06
1352144
1.41562e+06
564379	733601
1.29923e+06	910205
957357	582142
	785198
	804557
	680891
	677219
	863260
1.26947e+06	774435
1.55741e+06	794707
2.96725e+06	752357
827588	563641
2.27453e+06	899041
2.11878e+06	765454
925760	574605
1.38205e+06	711141
586456	347003
417765	514020
1.96802e+06
1.05227e+06
811280
1.46389e+06
1.44283e+06
1.15047e+06
538365	420225
	438864
	329382
	425491
	327211
	658414
	640713
1.71938e+06	294420
1.13328e+06	605512
1.44571e+06	580881
2.97072e+06	357793
605866	497633
1.40371e+06	408609
2.15e+06	718802
370465	344705
713774	504841
964305	556291
621218	519118
1.38312e+06	563318
1.52155e+06	408875
1.46756e+06	394908
1.46198e+06
774435
1.21057e+06

## Sheet:  FigS2
S2A			S2B			S2C
24	24		NBD				MBD
26	26		3.42506	1.2344		control	DIV21	1474.63	1498.27	1523.84	1487.4	1525.9	1528.44	1655.99	1334.15		1038.8	1638.47	1871.8	1570.82	1570.33	1757.97	2095.69	1793.14		1828.7	1419.6	1611.61	824.938	2379.04	1896.78	1437.33	1496.76		1827.43	1930.88	1810.21	313.804	1451.19	1483.76	1765.47	1471.47	967.764		1398.48	1368.5	1706.69	1283.92	1088.74
30	28		1.3828	1.28637			DIV28	664.134	635.122	685.71	588.116	642.835	625.356	617.194	636.268		230.754	733.24		580.184	187.232	655.362	656.305	291.754		859.244	703.261	927.937	688.514	1120.74	889.001	834.45	813.137		987.451	788.594	1484.27	937.409	818.361		887.319	962.123	515.106		411.472	726.98	507.592	387.777	471.933
			1.77769	2.26664			DIV35	602.571	799.91	624.66	670.037	661.101	252.804	820.599	521.27		712.664	573.455	656.541	576.751	564.86	592.963	655.247	764.481		627.021	595.647	651.429	655.43	566.315	677.436	569.345	581.171		561.329	680.476	928.948	693.67	942.802	964.411	642.968	1136.65	684.278		814.115	581.56	663.186	682.14	744.209
				1.11341			DIV42	664.547	751.699	714.076	758.465	709.328	628.327	676.743	577.517		654.436	702.639	708.38	716.302	443.798	705.233	665.141	845.453		777.366	718.933	771.819	724.711	771.302	588.872	705.07	444.952		291.981	693.046	897.272	288.538	864.458	699.598	433.774	494.804	560.297		3823.44	619.609	458.1	479.744	487.905
				1.22203			DIV49	523.379	581.228	441.772	493.287	503.814	541.757	584.715	544.84		634.833	579.555	658.52	411.501	578.9	632.943	558.998	690.06		573.868	582.423	581.285	245.308	613.596	608.406	556.186	515.273		636.882	875.187	885.654	865.355	757.847	702.865	672.507	874.79	771.1		1478.58	575.979	501.334	489.524	508.423
						CRI	DIV21	535.171	923.029	132.885	668.024	1209.66	1833.55	1409.86	1285.34	1192.04	1503.52	715.982	1870.68	756.775	1654.33	268.496	123.233		953.371	733.714	541.45	748.024	456.587	857.11	821.074	886.086	602.681	744.026	851.733	706.919	1059.51	554.409	1018.36	670.279		525.006	774.508	882.858	1080.62	498.947	271.13	675.086	523.534
			MFR				DIV28	796.927	738.217	736.285	921.225	453.724	740.604	582.564	254.627	346.991	650.553	250.21	489.098	935.697	406.42	705.902	587.094		537.635	308.12	265.716	584.619	371.068	401.702	478.389	358.353	375.813	212.505	562.592	436.5	449.819	471.051	286.228	529.797		748.948	553.712	583.688	894.728	427.974	346.286	632.036	436.176
			2.24766	1.64874			DIV35	1026.82	790.125	324.844	682.491	544.869	1025.53	336.666	736.779	405.663	778.489	563.213	742.427	801.671	926.02	414.013	872.011		116.338	125.772	239.969	199.344	132.913	335.059	188.109	130.973	157.698	343.103	370.418	260.993	349.49	360.635	110.68	422.54		676.667	582.692	589.08	673.434	380.218	353.559	478.999	242.57
			1.02405	0.994583			DIV42	661.601	788.415	491.127	577.031	726.719	938.323	839.422	574.15	758.759	800.591	418.834	652.953	717.218	330.684	125.071	487.068		494.104	257.933	459.643	460.161	334.276	505.541	402.32	369.757	552.975	389.435	471.206	464.742	468.493	213.069	523.248	507.959		561.389	587.736	587.583	514.82	435.154	424.244	495.13	106.326
			1.38384	1.24516			DIV49	472.426	588.255	457.736	277.419	563.601	597.204	259.164	551.06	541.464	661.826	520.888	373.45	540.66	637.359	343.399	727.323		391.921	218.139	218.839	371.644	281.55	436.355	201.204	376.566	344.525	346.304	249.448	414.382	372.905	415.168	395.632	405.261		462.804	420.401	405.486	479.951	327.315	183.423	327.382	148.802
				1.08354
				1.44347			MBR
						control	DIV21	2.69167	2.525	3.60833	1.97273	4.525	2.08333	3.23333	3.81667		3.00833	2.425	1.93333	2.09167	1.44167	1.41667	1.575	1.54167		1.7	2.775	2.34167	4.725	1.83333	1.55	1.875	2.55				3.33333	4.01667	3.89167	6.06667	8.05	7.05833	4.6	6.99167	10.7727		2.13333	3.26667	2.10833
			NBR				DIV28	3.00833	2.91667	2.54167	5.45833	2.56667	3.34167	1.76667	2.8		0.883333	2.25833		1.55833	1.30833	1.50833	1.9	6.35		4.25	5.125	2.825	6.95	2.65833	1.83333	6.31667	4.20833				4.39167	4.14167	4.11667	4.40833	2.675	0.5	3.175	3.09167	2.5		1.88571	2.65714	1.375
			0.837662	1.20879			DIV35	5.88333	5.35	4.05	4.4	4.2	5.29167	4.16667	3.6		6.6	4.03333	2.9	2.7	3.4	2.4	5.04167	2.78333		4.68333	4.51667	3.4	5.39167	3.9	3.66667	3.9	4.875				5.63333	9.63333	4.775	14.8167	6.84167	3.975	4.23333	5.60833	3.51667		5.39167	6.96667	4.68333
			1.08511	0.942105			DIV42	5.9	6.25	5.175	5.925	6.16667	5.69167	6.925	4.23333		4.525	5.20833	4.95833	4.70833	6.34167	4.1	4.86667	4.66667		6.06667	5.525	5.31667	5.43333	5.55833	6.10833	5.50833	5.04167				5.40833	8.09167	5.75833	4.625	5.61667	4.075	4.21667	4.99167	3.96667		18.375	14.3417	8.84167
			1.15441	0.785686			DIV49	5.35833	6.35833	4.6	5.4	4.98333	5.15833	4.3	4.525		7.9	5.4	6.675	7.35	6.325	4.95	4.80833	3.84167		5.25	6.48333	7.04167	6.79167	6.00833	7.11667	4.30833	7.275				12.325	11.6417	7.18333	7.075	12.2167	8.625	6.575	5.51667	5.775		8.04167	7.425	8.2
				0.977011		CRI	DIV21	3.13333	8.5	2.99167	7.9	5.35	4.325	3.86667	5.6	3.85833	2.975	5.9	2.01667	4.68333	3.40833	5.95	0.866667		6.49167	8.775	8.25	9.29167	10.86	6.81111	6.74167	12.575	6.73	5.33	6.65	8.28	7.04167	6.28182	3.65556	9.21		5.25833	11.9167	12.6417	7.18333	3.9125	6.55833	11.35	11.15
				1.08333			DIV28	6.94167	7.64167	2.08333	3.86667	7.75	4.01667	4.18333	8.30833	5.425	5.98333	4.28333	4.03333	4.24167	3.65	3.55	3.66667		3.10833	4.18333	6.92727	2.7	7.71111	1.38333	2.1	3.96667	3.72727	7.125	3.92727	5.72	3.14167	3.475	3.1	5.9		8.85833	12.9417	4.20833	6.175	5.45	5.05455	7.11667	3.96
							DIV35	4.86667	3.55833	5.04167	3.23333	9.16667	7.09167	14.4333	11.2167	9.16667	7.58333	9.11667	7.2	10.8	6.45833	12.05	10.7083		4.75833	6.24167	9.68182	5.26667	8.15455	5.73333	5.44167	7.21667	6.86364	10.3333	5.44167	4.79091	9.40833	9.89091	4.21818	9.35		10.0083	14.0417	8.225	6.275	6.84	7.51667	7.50833	6.56364
							DIV42	12.8333	8.86667	11.95	11.2091	8.06667	8.19167	10.325	17.8083	9.425	8.88333	12.4583	9.1	10.5417	16.5833	7.91667	14.1833		9.71667	31.4833	12.7083	14.3417	17.1273	12.5	13.9667	17.85	11.2833	17.0417	10.975	16.0583	10.375	12.0583	9.85	10.6167		11.4	12.1667	11.6333	8.96667	13.8727	10.6917	12.75	15.2917
							DIV49	13.6583	10.3333	11.775	12.05	7.23333	10.0833	13.2167	9.40833	9.825	6.70909	11.3333	11.1833	9.95833	7.63333	10.1167	6.14167		9.40833	18.2	15.275	11.55	22.6364	11.6417	27.525	15.4417	15.4417	16.675	13.9667	12.1167	16.2167	11.4917	15.75	10.0083		6.6	11.975	9.76667	8.11667	10.7167	10.2667	11.5333	19.4083
							RS
						control	DIV21	4.05533	3.17433	2.13325	15.7254	1.07125	9.56117	1.18517	0.918667		6.70825	8.28133	8.74683	12.6644	13.078	18.1578	2.66342	14.2338		7.76942	13.8573	14.0458	11.3067	5.45792	8.57675	14.1489	3.61408									2.97183	4.05333	3.46575	34.2933	3.4915	3.03675	4.73975	2.57258
							DIV28	10.174	11.063	13.8067	22.9773	7.94667	15.7418	12.9819	9.31192		34.6029	11.6481		46.6225	30.3119	24.2209	2.95983	45.5528		10.0644	15.3103	8.81008	14.6982	4.89775	10.8193	9.718	3.24317									4.68617	6.97708	8.73983	10.4198	16.3369		12.2752	11.291
							DIV35	2.30417	1.885	5.52358	2.90425	1.98217	8.0455	7.39675	1.943		1.41858	10.3212	1.90067	6.9235	2.11067	4.46617	1.16367	5.98183		5.27525	0.995	3.69683	10.5621	1.64108	4.39217	4.71083	3.24475									2.416	10.1746	8.99533	7.96667	8.02392	5.44175	1.56658	8.436
							DIV42	2.48525	2.07125	2.80933	2.52208	2.51658	3.87783	0.14475	3.56067		2.1205	2.40725	2.94617	1.89308	1.63792	1.64392	0.821417	1.45175		1.59183	1.29833	0.955417	1.76933	1.72717	0.2845	4.555	4.09867									9.95392	10.7453	10.5298	8.23942	6.9175	5.98083	4.3255	1.82242
							DIV49	3.48683	3.32267	2.88333	1.25958	4.65992	5.32533	3.6325	3.39158		0.73625	1.27167	0.699	0.78225	0.999417	1.32033	4.07633	3.66317		2.38992	1.35742	0.689	13.6813	1.53292	1.147	6.07642	2.19742									5.19533	15.2123	2.28758	3.924	7.92217	5.4245	0.90675	9.55067
						CRI	DIV21	10.5521	13.0328	52.4962	12.4467	5.68192	4.19583	6.95467	7.528	13.6172	11.8644	10.001	7.89167	11.3232	6.17433	35.5654	99.2386		20.4522	23.5661	56.5187	13.5452	37.6614	40.3242	26.2643	12.3785	38.4871	44.0477	34.4368	28.3253	13.347	40.3025	45.2542	31.2086		12.7082	13.3922	13.8484	11.0449	62.2856	51.8111	18.3148	48.6055
							DIV28	15.3378	14.3793	11.774	7.18	19.424	4.25625	1.31367	17.4436	25.8804	16.8089	25.6168	22.8937	8.08258	33.3648	12.65	9.96233		12.613	22.2016	35.019	32.2673	43.5805	51.0162	29.71	25.2326	26.0493	25.3438	25.8218	22.7735	15.5892	33.4513	42.4652	22.5874		5.508	13.3882	7.70708	6.33442	48.9427	46.242	10.8005	43.0148
							DIV35	6.05492	12.0002	6.69525	10.5235	2.13025	1.89167	2.7105	1.53392	0.468	3.75158	0.759083	7.59533	0.929	2.08125	1.9085	1.01875		8.891	17.2486	21.0204	11.3029	34.8638	14.6668	18.2482	16.1821	11.9023	6.9905	11.0245	26.0366	5.27792	20.0998	24.2795	9.87925		1.3225	5.76717	5.876	4.73075	30.2203	19.7714	11.1008	39.3552
							DIV42	1.88725	5.065	0.941417	9.86117	1.81992	1.361	1.001	2.60533	1.44167	2.7165	0.65425	1.60175	1.63058	0.826	48.3847	0.79075		2.35883	2.503	4.46942	4.59875	14.8863	4.82225	6.47308	2.83983	1.62633	5.19142	2.1505	3.6835	1.83442	20.2924	6.53617	5.53267		1.00142	2.08983	2.31383	2.62042	12.5706	5.82233	2.50542	25.3381
							DIV49	2.25792	2.89083	2.2385	1.55967	3.41358	1.44242	4.78375	1.74025	1.53733	12.0683	1.0905	0.22175	1.82217	1.94375	1.11742	1.11175		2.60475	3.46858	9.33125	3.9355	13.1468	2.37258	5.35825	1.51825	3.64908	11.3088	2.61975	2.009	1.6095	5.48142	2.009	2.0775		3.58967	4.85083	4.523	3.85517	11.6139	25.1909	2.30458	17.2274
							NIBI
						control	DIV21	22787.2	22621.6	15234.4	30002.8	11646.5	27625.1	16793.6	13967.4		34380	29631.3	35309.9	50799.5	38494.1	64924	38757.6	57546.8		38564	51895	39515	33432.8	36530.8	50697	19204	22816.9		16493.9	14927.5	14902.7	13939	8425.62	7985.07	11689	8707.46	6705.44			42728.8	44471.1	33425.4	72902
							DIV28	20096.4	23231.4	23390.6	21467.5	23414.8	20833.4	35660.2	22566.3		52357.4	27272.4		44458.3	40760.5	52947.3	30838	37240.9		24018.2	33136.2	28362.6	29954	23382.7	32618.9	16776	13263.2		20862.6	23314.5	22061.2	20449.6	38872.9		29420.2	22876.4	24369.8			42996.1	27957
							DIV35	9518.74	10280.6	14030.7	12985.8	13385.7	12819.7	13684	16060.9		9085	18316.2	19910.5	21507.7	16847	23784.9	12368.1	22512		13925	12864.5	16751.1	15971.6	14578.4	16108.4	14679.7	11643.2		10427.6	10979.1	12727.1	10517.5	11357.7	19692.9	13206.7	12197.8	21772			13810.5	19202.5	15378.4	21584.4
							DIV42	9501.24	8779.08	10758.9	9286.7	8988.92	9962	8242.42	13868.7		13304	10818.2	11430.9	12147.4	9640.87	13675.3	12128.9	13086		9268.61	9994.61	10382.2	10282.6	9917.21	9759.89	10996.9	11547.2		11371.2	10199.5	10772.4	12803.4	11072.4	14318.2	13743.3	11577.8	17121.1			7993.42	8095.62	6295.74
							DIV49	10844.7	9296.19	12593	10559.7	12351.4	11874.4	13148.8	12689.5		6930.54	10643.5	8408.4	8180.89	8761.2	11638.7	12011.4	15615.5		10761.9	8657.61	7862.05	8779.58	9224.74	7705.5	13419.9	7602.89		7620.98	7072.93	7497.42	8105.12	8457.31	7203.54	10130.5	10200.8	10770.1			10417.1	8138	7675.23	9855.07
						CRI	DIV21	19296.1	4443.47	13482	3597.81	10257.2	12460.9	15024.3	12022.2	17992.8	20615.2	9908.19	27622.4	12109.2	16295.1	8751.94	55404.5		11180	8390.56	14368.8	9055.93	6035.05	11882	9951.58	5515.22	12581.9	14133.1	16159.4	9292.85	10557.9	10485.3	20518.3	7491.09		14268.9	14178.3	17430.3	20312.8	25375.8	11931.1	4504.73	5933.52
							DIV28	19014.5	7887.6	24797.9	13180.2	10300.7	15097.7	13916.9	8639.68	14418.3	14841.3	14245.6	16687.1	16355	25866.8	19761.8	18133.3		21599.7	13929.5	17518.9	30810.7	6809.68	44516.8	32947.1	14830.9	19208.9	6799.65	19287.5	12256.1	22840.1	16881.3	22651.9	13877.1		9579.09	10234.7	13720.2	10534.2	10577.9	8914.07	8988.29	15622.4
							DIV35	12832	16935.7	10276.8	17671	5849.86	7894.06	3836.08	4459	6972.37	7092.63	5847.68	7663.28	5532.5	8330.46	6212.23	4564.51		11435.4	8597.84	6330.6	11255	5685.85	10219.6	11816.2	7269.35	8496.6	6167.48	10639.6	10736.2	6264.07	7975.2	11662.3	6752.23		5326.07	5879.45	8108.42	9047.71	7982.38	7311.31	7897.64	9814.88
							DIV42	3882.89	5942.16	4441.32	4676.71	6754.98	7029.73	4990.91	2908.64	5583.93	6167.2	4349.41	6263.5	5163.87	3663.48	7115.3	5563.04		5633.08	1567.75	4256.3	4364.16	3682.35	4338.5	4411.87	3034.22	4776.36	3328.15	4899.52	3402.93	5371.3	4330.45	6321.07	4886.09		4592.82	4339.85	4504.91	6082.23	3818.12	5899.48	4670.81	3391.85
							DIV49	3804.94	5177.06	4571.56	4630.55	7904.44	5332.65	4314.24	5732.45	5519.25	8210.03	4700.66	5127.29	5414.91	7786.68	5795.12	8974.68		5911.03	3411.24	3921.42	5433.79	2465.56	4653.66	2071.19	3588.95	3758.52	3183.2	4290.58	4996.72	3284.64	5180.09	3920.49	5718.51		8456.38	5218.87	5598.91	6956.83	4816.74	5046.47	4939.39	2367.6
[truncated: 25 more columns]

## Sheet: FigS2G
WTC	CRISPR
5.5	8
6	10
3.5	16
4.5	18
6	31.5
	25.5
4	30
4.5	14.5
4.5	17.5
4.5
5
5	15
2	4
2	6.5
2	4.5
2.5	4.5
1.5	5.5
2	4.5
1.5	9
2	10.5
2.5	10.5
2.5	10
4	9
5	12
	7
	6
	13
	10
	9.5
	9.5
	8.5
	7.5
	6.5
	7
	6.5
	4

## Sheet: FigS2-409b2 line
S2L				S2N					S2I			S2K
WT	CRISPR			WT	CRISPR	CRISPR+H89			WT	CRISPR		WT	CRISPR
4.1	8			4.2	20.8	9.1			0.826809	0.517083		0.535887	4.06206
7.2	7.3			7.2	27.9	15.4			0.912512	0.353921		3.97119	10.549
6.3	6.8			4.2	13.4	4.9			1.04613	0.408653		0.437558	1.64906
5.6	4.5			2.7	13.2	7.4			1.21889	0.339064
6.2	4.8			6.3	14	14.3
5.4	4.6			8.4	9.9	6.2						2.91137	7.33723
3.8	8.1				16.4	6.8						6.93052	8.36827
3.3	6.9				14.7	10.7						6.2956	8.36827
4.4	8.3				7.5	1.2							9.18161
5	6				8.4	2
5.2	4.9				5.4	4.7
4.4	6.3				11.6	7.7

[truncated: 7 more sheets: Fig S3, Fig S4, Fig S5D, Fig S5, Fig S6, Fig S7, Figure S8]
